# Supplementary material for: Sodium nitrite promotes atherosclerosis via IL-1β: Network toxicology and machine learning insights
Source: PLoS One. 2026 May 5;21(5):e0347642. doi: 10.1371/journal.pone.0347642 (PMC13143078; doi:10.1371/journal.pone.0347642)
Supplement: S1 File — (XLSX) [file pone.0347642.s001.xlsx]

## Sheet: Gene_expression_matrix
geneSymbol	GSM714070	GSM714071	GSM714072	GSM714073	GSM714074	GSM714075	GSM714076	GSM714077	GSM714078	GSM714079	GSM714080	GSM714081	GSM714082	GSM714083	GSM714084	GSM714085	GSM714086	GSM714087	GSM714088	GSM714089	GSM714090	GSM714091	GSM714092	GSM714093	GSM714094	GSM714095	GSM714096	GSM714097	GSM714098
A1BG	4.1061	3.94714	4.1134	4.18074	4.11053	4.25403	4.36977	4.07695	4.06393	4.50885	4.48839	3.94116	4.25253	4.1514	4.27549	4.63242	4.26736	3.91137	4.12536	3.86281	3.99927	4.66195	4.10404	4.02972	3.86973	4.56786	4.40514	3.98356	4.30216
A1BG-AS1	5.33663	4.81135	4.92594	5.22166	4.6649	4.68685	5.6522	5.58601	5.14692	5.2391	5.05354	5.18671	5.31907	5.00267	5.48942	5.45712	5.55933	4.89447	4.94268	5.07276	4.84519	5.5249	4.97878	4.72979	4.59518	5.17655	4.59343	5.2421	5.30789
A1CF	3.77981	3.90487	3.85883	3.85318	3.76285	3.93202	4.03893	3.80724	4.0685	3.94239	4.12611	3.83629	3.82401	4.04579	3.95971	3.83273	3.73109	3.92258	3.75155	3.87587	3.89149	4.0144	4.12377	3.8178	3.97978	3.77067	3.86654	3.96082	3.76487
A2M	8.65991	8.65167	8.67463	8.60633	8.53363	8.56444	8.46353	8.86657	8.68058	8.6685	8.84463	8.72527	8.50375	8.39711	8.34502	8.49771	8.64838	8.72586	8.55268	8.57665	8.47209	8.8131	8.6909	8.53445	8.5465	8.62369	8.38099	8.77683	8.53188
A2M-AS1	4.93576	5.01368	4.94232	4.72649	5.78583	5.95311	5.43765	4.76012	5.08164	4.97068	4.88859	5.02377	5.64654	5.58014	5.3694	5.80109	5.3694	5.5122	5.87942	5.23134	5.66015	5.23449	6.53781	5.96849	5.53186	5.42105	5.81595	4.82234	5.13741
A2ML1	3.83697	3.96008	3.88805	3.92431	3.6725	3.91595	4.03538	3.7283	3.83807	3.87756	3.99652	3.82608	3.8007	4.16489	3.85354	3.89685	3.88081	3.86424	3.83191	3.93021	3.79578	4.11467	3.92617	3.87876	4.00483	3.74538	3.86928	3.77319	3.97274
A2MP1	3.84311	3.85882	3.85238	3.73875	3.81495	4.03888	3.98571	3.59384	3.81735	3.88229	3.93755	3.7951	3.53903	4.36014	3.74432	3.83775	3.5987	3.81735	3.54358	3.9518	3.75739	3.6722	4.29436	3.7831	4.13919	3.84081	3.77207	3.67557	3.78817
A4GALT	6.17602	6.18811	6.32807	6.58583	5.9345	5.93729	6.86735	7.00523	6.59105	6.37175	6.65234	6.41941	6.54966	6.20437	6.97928	6.51826	6.99558	6.295	6.12983	6.50493	5.99744	6.81417	6.61865	6.25598	5.95791	6.44153	6.29524	6.61997	6.53643
A4GNT	4.26689	4.31407	4.35183	4.37305	4.18161	4.3278	4.45478	4.13995	4.72125	4.53014	4.5457	4.11012	4.30759	4.2353	4.19223	4.33515	4.29412	4.80817	4.1871	4.32939	4.29764	4.30105	4.35515	4.31024	4.73876	4.22235	4.06328	4.37444	4.2465
AA06	5.82906	5.18266	5.31432	5.36171	5.08098	5.20266	5.28509	5.32727	5.46841	5.43707	5.23273	5.16984	5.20553	5.32251	5.27656	5.07931	5.61345	5.28509	5.11025	5.45411	5.25641	5.38331	5.862	5.21454	4.98884	5.50356	5.01213	5.28509	5.15986
AAAS	7.37595	6.86898	6.98772	7.49875	7.03397	7.31852	7.67756	7.46654	7.13161	7.34379	7.23709	7.37482	7.33136	7.26928	7.4173	7.14369	7.76442	7.61183	7.05387	7.18865	6.92281	7.45039	7.6298	6.92484	7.20774	7.10755	6.79542	7.43486	7.43723
AACS	6.25935	6.29024	6.66329	7.1231	6.98637	6.91187	6.51672	6.64421	6.44406	6.24297	6.14027	6.54873	6.66956	6.48853	6.49728	6.51254	6.12009	6.55359	6.45743	6.50459	6.32088	5.48197	6.3617	6.55359	6.85066	6.40871	7.32583	6.86273	6.72636
AACSP1	3.36667	3.26449	3.30492	3.24447	3.31598	3.53219	3.52624	3.37287	3.31542	3.36667	3.47122	3.36667	3.43377	3.42575	3.41707	3.50106	3.3336	3.60153	3.13894	3.3291	3.36667	3.36221	3.46569	3.47838	3.43278	3.51082	3.16887	3.29875	3.40451
AADAC	4.6335	4.51895	4.38714	4.46277	4.14263	4.29807	4.38714	4.32468	4.38714	4.60442	4.48357	4.30275	4.1376	4.8978	4.24436	4.54745	4.29191	4.32358	4.29058	4.57037	4.31987	4.87561	4.52719	4.35805	4.5382	4.35744	4.19595	4.62228	4.38813
AADACL2	3.57226	3.4159	3.1454	3.34461	3.46759	3.38538	3.56409	3.31625	3.22241	3.43124	3.54723	3.40062	3.39427	3.58492	3.42163	3.33827	3.30002	3.26577	3.18024	4.2198	4.04994	3.40062	3.25838	4.0457	4.50032	3.26746	3.34654	3.36157	3.36545
AADACP1	3.28261	3.16326	3.28257	3.29076	3.14805	2.976	3.23967	3.14782	3.12673	3.18413	3.95846	3.05513	3.02982	3.46879	3.33953	3.19943	3.07352	3.40677	3.02802	3.2034	3.30293	3.24509	3.31163	3.13321	3.1637	3.10963	3.47571	3.10109	3.21524
AADAT	4.6998	4.51979	4.77374	4.57205	4.99476	4.72055	4.64741	4.04664	4.30939	4.49405	4.98478	4.67452	4.71233	4.60691	4.55881	4.25867	5.02771	4.72883	5.14226	4.73368	5.15855	4.87356	5.39525	4.72972	5.73916	5.05791	4.52937	4.71683	4.96484
AAED1	7.03198	7.37394	7.11924	6.98246	7.5007	7.43938	6.2302	6.786	6.78179	6.69952	6.87106	7.02841	7.12441	6.6868	7.33071	7.37086	6.67314	6.64131	6.82063	7.06106	6.93691	6.32316	6.72602	6.92114	6.7294	7.25603	7.55964	6.52007	6.56517
AAGAB	5.27261207623333	5.04186472533333	5.29490386826667	5.13923	5.37759145826667	5.16991	5.12741308236667	4.91273709136667	5.03989523846667	5.16886608863333	5.22288533453333	5.13570603753333	5.20998532596667	5.15194475336667	5.17041718896667	5.10656	5.38241872783333	5.15158216923333	5.03839	5.35064383156667	5.19267458026667	5.29730523806667	5.29673	5.06344727696667	5.00816516223333	5.09765	5.52964090203333	5.23555613013333	5.07368
AAK1	5.52424846745714	5.50472526874286	5.55090487582857	5.51084342277143	5.37828408202857	5.44898959625714	5.50337333911429	5.42377987302857	5.53530747594286	5.58059	5.70357050108571	5.27080893542857	5.32791	5.31950215047143	5.64386398794286	5.60705139047143	5.39853076465714	5.53557658482857	5.32001710867143	5.57783795235714	5.41534745628571	5.21783656151429	5.61228761925714	5.27670112154286	5.61964465182857	5.40566339064286	5.34734982851429	5.43111419307143	5.37849902297143
AAMDC	5.84503804403333	5.83821198953333	5.64920299736667	5.90976563646667	6.00804129266667	5.94576	6.05250967893333	5.93515	5.84248	5.82542	5.74432295356667	6.10363649523333	6.24379	6.19186	6.05169	5.97115452536667	5.8183	5.78503896586667	5.96604605026667	5.88866718066667	5.95337122556667	6.17664	5.7589	6.05937539746667	5.74643122043333	6.25604	5.90533867603333	5.93327378476667	6.14361097353333
AAMP	7.80601	7.6319	7.95158	7.90972	8.03959	7.77969	7.89402	7.99824	7.8132	7.87811	7.76691	7.94587	8.05512	7.41701	7.49522	7.45083	7.79718	7.72417	7.96985	7.86041	7.82672	8.02489	8.17367	7.91587	7.47164	7.73543	7.95019	7.9885	8.22506
AANAT	3.47493	3.55808	3.64327	3.47799	3.44538	3.40988	3.83221	3.48229	3.6513	3.80278	3.55899	3.42301	3.76201	3.34987	3.55808	3.60408	3.71946	3.53516	3.55808	3.4707	3.41774	3.91702	3.68423	3.55112	3.49641	3.40515	3.67484	3.2902	3.61307
AAR2	7.05007	7.08562	7.39087	7.31954	7.01956	7.08189	7.2865	7.2363	7.47064	6.96041	7.23349	7.35214	7.39392	6.37061	6.8727	7.10025	6.98657	7.16118	7.53742	7.07632	7.18491	7.41642	7.57877	7.24298	7.23671	6.88862	7.36733	7.6783	7.39497
AARS	8.92354	8.78125	8.8925	9.20574	8.60363	8.75698	9.08655	9.08415	8.98386	9.13056	9.02864	8.78015	8.98427	9.07023	8.79646	8.8661	9.07874	8.96014	8.78538	8.96266	9.03687	9.22124	9.19431	8.8712	8.90719	8.71218	8.93827	9.15597	9.29064
AARS2	5.94711	5.93877	5.89378	6.06396	5.84148	5.7967	6.10654	5.9277	5.88626	5.8732	5.83017	5.84767	5.75028	5.99838	6.14305	5.84083	5.82896	5.85699	5.77435	5.88906	5.7547	5.9666	6.05235	5.57212	5.90411	5.68023	5.72852	5.76231	5.58351
AASDH	5.4502	5.91524	5.99123	5.86226	6.06321	5.91033	5.36001	5.5287	5.54488	5.51638	5.31622	5.95996	6.05877	5.10276	5.52694	5.43657	5.6293	5.4553	5.57837	5.44369	5.53155	5.40013	5.0041	5.74037	5.50728	5.83367	6.09429	5.51527	5.32159
AASDHPPT	5.45538	5.74834656576667	6.12768733616667	6.10578957833333	6.06967224196667	5.73966	5.55576327783333	5.54837	5.31834853263333	5.69488603283333	5.63052914976667	5.84935978453333	5.75541856596667	5.43898036323333	5.60726	5.74388	5.42747	5.43790545416667	5.88102523013333	5.61856	5.93322527703333	5.32218486776667	4.72224725476667	6.07635	5.66725	5.71895746883333	6.27651	5.73238237216667	5.65023622776667
AASS	4.304	4.60185	5.01947	5.03576	5.13986	5.10551	4.80117	4.83357	4.81345	4.4801	4.70761	4.74146	4.75826	4.85813	4.82982	5.18342	5.54604	5.48849	5.55848	4.86143	4.97902	4.90604	4.59822	4.614	6.21814	5.80461	4.68757	5.36685	4.95244
AATF	7.83519	8.02641	8.15895	8.47679	8.11208	8.13183	8.54075	8.4811	8.45998	8.02328	8.1156	8.33286	8.34727	8.26209	8.28226	8.08999	8.57657	8.16667	8.51408	8.18003	8.22574	8.4954	8.42858	8.14487	8.22806	8.20369	8.33446	8.49484	8.4346
AATK	6.52969	6.44582	6.25022	6.03705	5.91523	6.04183	6.25428	6.08405	6.2369	6.38792	6.58494	6.07903	5.99596	6.649	6.09321	6.25641	6.17203	6.13706	6.02369	6.278	6.12945	6.40525	6.39791	6.11995	6.22903	6.07372	5.94728	6.24066	6.2178
AB488780	6.32068	6.6094	6.70664	6.62822	6.69526	6.73972	6.4614	6.4923	6.64512	6.83666	6.50489	6.70051	6.7361	6.69568	6.25352	6.27236	6.52019	6.61021	6.89985	6.65126	6.6094	6.66469	7.66609	6.5761	7.10265	6.7421	6.28836	6.93064	6.82744
ABAT	4.78866479416667	5.03688400626667	5.48648443603333	5.42843	5.22809552346667	5.26352982113333	5.38443	5.21266	5.32624203146667	5.38894373323333	5.45813578736667	5.2708	5.44882	5.56307670916667	5.38355118183333	5.03545	6.13309964693333	6.21658908946667	6.03574135696667	5.12542702733333	5.22415	5.61438	5.41775938876667	5.41134	6.38716999446667	6.10922430046667	5.93345766806667	5.51415363133333	5.46011833623333
ABCA1	6.68177	6.71586	6.31263	6.26715	6.23135	6.17231	6.20035	6.81248	6.85875	6.30885	6.26936	6.26582	6.20941	6.46639	6.62386	6.67197	6.02416	6.1093	6.06452	5.50414	5.71317	5.66053	5.33553	6.03903	5.86818	5.60003	6.21215	6.25475	5.65949
ABCA11P	4.53958	4.58524	4.35428	4.35395	5.21161	5.06004	4.30554	4.52057	4.39024	4.38427	4.11418	4.90406	4.74315	4.70741	4.96311	4.51382	4.40117	4.68283	4.53958	4.424	4.34507	4.34093	4.35451	5.36068	4.80551	4.66129	5.25523	4.44399	4.44827
ABCA12	3.05977	3.03362	3.15079	3.15629	2.97196	3.07853	3.45672	3.25437	3.04401	3.19958	3.05058	3.15079	3.07872	3.39621	3.29128	3.40401	2.997	3.02244	3.13056	3.07833	3.12069	3.3805	3.13056	3.06567	3.06546	3.10617	2.93922	3.30299	3.25151
ABCA13	2.90401730256667	2.92768638133333	2.87668848033333	2.86211	2.96325	2.82486534206667	2.89531996633333	3.00541	2.90251907103333	2.85735	2.86178490473333	2.88675303573333	2.89841247286667	3.01755006163333	2.91973	2.95333360746667	2.93957249863333	2.91160484196667	2.87911511726667	2.91126187436667	2.91576278143333	2.87687633643333	3.00229	2.90813312153333	2.89848	2.97285897876667	2.88225	2.87397874736667	2.85903090073333
ABCA17P	3.58257	3.34125	3.53903	3.64006	3.47237	3.61224	3.42811	3.76844	3.41954	3.66916	4.02256	3.60728	3.9576	3.77028	3.80742	3.65066	3.72029	3.59135	3.54826	3.65738	3.58286	3.57437	3.61224	3.61224	3.35669	3.61364	4.19656	3.68557	3.6395
ABCA2	5.06007	5.02548797726667	4.85684368796667	4.95942413063333	4.76689643523333	4.97529660616667	5.23946	5.33567	5.01991201233333	5.22828380503333	5.09139	5.05140295116667	4.98993	5.00549818316667	5.05206	4.70698443263333	5.39402703126667	4.94087768766667	5.05217738883333	5.14206181573333	4.99725702146667	5.61174	4.96222798646667	4.93069937146667	4.81415	5.27416934956667	5.01144867693333	5.07214599946667	5.12039423386667
ABCA3	6.58155	6.5357	6.34983	6.63874	5.97046	6.34133	6.11008	6.59849	6.40707	6.68957	7.0078	6.33376	6.48248	6.36319	6.79585	6.47716	6.8138	6.43147	6.60736	6.66194	6.69851	6.72972	7.07566	6.57265	6.2074	6.11397	6.47025	6.68067	6.92457
ABCA4	3.86263	3.89141	3.89761	3.78195	3.6518	3.89247	3.98614	3.91273	4.0772	3.92213	3.87499	3.7937	3.83591	3.98417	3.77144	3.75368	3.81337	3.75787	3.75987	3.88757	3.78276	4.1444	4.10813	3.90717	3.82901	3.83683	3.85034	3.6638	3.9069
ABCA5	4.53963	4.72598	4.808	4.79047	5.36671	4.90506	5.16237	4.80351	4.75019	4.44622	4.45001	4.84927	4.882	4.83371	5.09341	5.24702	4.77537	4.82588	5.01157	4.62145	4.7888	4.61985	5.1958	4.54763	5.12448	4.84767	5.63437	5.19463	4.73249
ABCA6	6.6914	6.62289	5.79171	5.94023	7.24368	7.00435	6.62484	6.40675	6.42709	5.27191	5.33569	5.81841	5.74325	6.59696	7.19405	7.19558	6.75768	6.60598	5.58279	5.77501	6.06466	4.76382	4.81483	6.33104	7.14669	4.77774	7.57403	6.60872	5.06269
ABCA7	5.08225	4.88341	4.68758	5.40365	4.85315	4.88487	5.39748	5.093	5.14114	5.19743	5.13542	5.30377	5.49311	5.09027	5.08267	5.23976	5.1273	5.01613	4.47947	4.75913	4.81003	5.68185	5.00829	4.9454	4.21573	4.93667	4.83586	4.90536	5.18281
ABCA8	5.84077	5.87826251196667	5.32969583196667	5.47198498673333	6.009	5.88681865636667	5.88780066366667	5.65428644236667	5.63698265703333	5.21474	5.41506825396667	5.59262	5.66454864483333	5.82813338696667	5.83659092086667	5.91458567993333	5.76808	5.73269	5.17673	5.81756043726667	5.82481826023333	4.97246695163333	4.71401878026667	5.99076706266667	6.01915195073333	4.88092	6.17782760716667	5.99962818823333	5.03290283776667
ABCA9	4.82034391603333	4.90083497506667	4.80378841113333	4.68294794386667	5.47081506693333	5.27653065653333	5.35820344683333	4.24514649993333	4.35183	4.65361538986667	4.63456626313333	5.01895403433333	4.86145	4.71546133376667	5.50661438976667	5.45084634996667	5.50345491963333	5.21302330346667	4.15621467636667	5.03261507983333	5.34424	4.10515194356667	4.32994208153333	4.72206963493333	4.41839980386667	4.18939723483333	5.75787571403333	4.87979	4.07724337693333
ABCB1	3.92951	3.90586	4.1723	4.35808	4.07971	4.00622	4.16611	3.81612	3.97812	3.76705	3.69151	3.99196	3.92248	4.36257	4.10225	4.14206	3.78331	3.68604	3.74884	3.86828	3.83973	3.75756	3.75663	4.2484	3.98085	3.70767	5.53801	3.68261	3.91105
ABCB10	5.72382	6.50831	6.36621	5.85164	6.4508	5.94473	5.20436	5.63532	5.68038	5.87055	5.8227	5.97174	5.29732	5.70698	5.95292	6.27517	6.07795	6.03147	6.76851	6.49358	6.78166	5.33127	4.66444	7.01119	7.17547	6.38094	6.42142	5.9997	5.5119
ABCB11	4.19986	3.94189	4.02257	4.03037	4.0273	4.03077	4.13666	4.14832	4.03951	4.26224	4.11586	3.88141	3.94621	4.14234	4.15394	4.03594	4.20829	4.00767	3.98917	4.16494	4.1556	4.14354	4.47889	4.12982	4.091	4.03644	3.8427	3.95683	4.23548
ABCB4	4.09295	4.14264	3.86302	3.98167	3.81302	4.06756	4.07346	4.1627	4.28587	3.96565	4.36936	4.09036	4.0901	4.50164	3.75134	3.87658	4.16099	4.193	4.26577	4.16489	4.24739	4.30671	4.36047	4.37192	3.91999	3.96753	3.92838	3.98336	4.21446
ABCB5	3.85415	3.82884	3.8449	3.74014	3.77224	3.68843	3.68094	3.76353	3.89422	3.79075	3.70433	3.47777	3.53333	3.93945	3.59634	3.61506	3.54216	3.65838	3.46302	3.71898	3.63727	3.72566	3.71551	3.62741	3.74902	3.45003	3.62625	3.81726	3.6308
ABCB6	5.71778	5.29856	5.6069	6.03783	5.58268	5.47235	6.41497	6.14436	5.71579	6.08889	5.79093	5.87745	6.24244	5.67921	6.22247	5.97782	6.35056	5.82301	5.77379	5.63205	5.38222	6.4304	6.1425	5.51534	5.73196	5.94722	5.45633	5.98348	6.22459
ABCB7	6.52419	6.95124	6.88365	7.08318	7.31096	7.24462	6.98205	7.55151	6.8027	6.88108	6.44837	7.05196	7.42588	6.99355	7.27377	7.30825	7.3323	7.23015	7.66706	6.94756	6.86395	7.44644	6.56065	7.16904	6.7397	7.20851	7.36982	7.25502	7.38452
ABCB8	4.86526	4.72626	4.89476	4.96762	4.71204	4.8302	5.01738	4.76958	4.88117	5.13141	4.71407	4.77093	4.82909	5.10873	4.94344	4.88151	5.42628	4.89075	4.5566	4.87303	4.74177	5.11329	5.01261	4.7368	4.66438	5.04836	4.41815	4.71779	4.90383
ABCB9	4.85561	4.56898	4.60130446926667	4.98508	4.42537238093333	4.72136	5.16025414493333	4.93351022983333	4.91940729356667	5.14956059616667	4.68711	4.88862188003333	5.09878131306667	4.95706400453333	5.12503973683333	4.84659081956667	4.97352002946667	4.76541386693333	4.68079964676667	4.75442753993333	4.4779	5.21193508426667	4.7805	4.44636	4.64989	4.88599	4.39852653126667	4.81357507503333	4.95386
ABCC1	6.59207	6.72154	7.16977	6.84188	6.66775	6.48733	6.81915	6.92278	6.66435	7.31271	7.18935	6.72371	6.6543	6.45289	6.76136	6.48073	7.62041	7.3553	7.31195	7.00827	6.81227	7.5119	7.28494	6.85401	7.51713	7.49731	6.37031	6.61981	7.7812
ABCC10	6.33798	6.55125	6.74949	6.9438	6.46743	6.52091	6.18277	6.27491	6.32594	6.54605	6.56896	6.20891	6.5851	6.28917	6.38772	6.45529	6.22616	6.57685	6.53241	5.85626	6.06451	6.29836	6.05544	6.2493	6.68909	6.39184	5.9934	6.21751	6.35407
ABCC11	4.0636	4.01493	4.13671	4.0271	3.85036	4.07122	4.31837	3.97588	4.29728	4.21133	4.09818	4.12403	4.09552	4.20082	3.88845	4.04986	4.03691	4.03279	3.81902	4.04671	3.86742	4.14709	4.26201	4.12294	4.14086	4.05128	3.99054	4.02425	3.92658
ABCC12	3.74648	3.43967	3.38611	3.68032	3.50133	3.64028	3.74708	3.60853	3.65703	3.60599	3.55279	3.5979	3.60406	3.71176	3.56515	3.63831	3.58793	3.5007	3.58823	3.66187	3.67723	3.81348	3.81501	3.54179	3.69238	3.78774	3.3674	3.59597	3.73405
ABCC13	3.66086	3.43119	3.48355	3.53546	3.51229	3.42395	3.81433	3.57982	3.63581	3.61333	3.55195	3.52888	3.51104	3.6648	3.62705	3.60281	3.48149	3.53415	3.52076	3.53428	3.45575	3.70618	3.61673	3.49875	3.59629	3.55519	3.472	3.45262	3.7434
ABCC2	4.50237	4.30742	4.35009	4.17267	4.31238	4.17224	4.65093	4.1144	4.30742	4.30742	4.25089	4.12362	4.31238	4.31238	4.49688	4.65369	4.11691	4.20232	3.82232	3.90527	4.00847	4.82492	4.23476	4.24721	4.14757	4.00193	4.91821	4.42413	4.27071
ABCC3	6.48452	6.49588	6.29277	6.40333	5.85426	6.00648	6.89789	6.35077	6.30361	6.48868	6.46575	6.01978	6.19695	6.53459	6.93782	6.74732	6.70454	6.5429	6.92347	6.0434	5.89522	6.53815	6.27549	6.101	6.30195	7.07709	5.98194	5.86476	6.96565
ABCC4	4.1178	4.22147	4.47528	4.2516	4.16621	4.30612	4.03461	4.18842	4.21552	4.05492	4.18493	4.02982	3.9858	4.0243	4.0969	4.10568	4.07291	4.00382	4.07245	3.97944	3.91178	3.95705	3.90543	4.20663	4.03767	3.95309	4.43101	4.15071	3.98493
ABCC5	5.26444	5.38134916216667	5.49001389636667	5.41291872036667	5.84793	5.72060440123333	4.80085	5.04999962416667	5.22670750463333	5.32448780743333	5.52895	5.17966	5.32001	5.26713273486667	5.41556430086667	5.46363787116667	5.32221128743333	5.47782559396667	5.09625156626667	5.07866857673333	5.27565801503333	4.81390396756667	5.41323	5.35378509713333	5.42260527566667	5.20926322413333	5.26310571126667	5.06027	4.82472252436667
ABCC6P1	3.27424	3.26409	3.46417	3.36607	3.29783	3.38924	3.43681	3.21447	3.54819	3.3316	3.37467	3.24163	3.28473	3.74313	3.32151	3.34871	3.31881	3.32151	3.23196	3.35764	3.23862	3.31209	3.40522	3.20248	3.43747	3.25167	3.25291	3.24014	3.39207
ABCC8	5.07956	5.05703	5.19113	5.06672	5.10579	5.20348	5.114	4.97304	5.08167	5.25605	5.06739	5.02478	5.18549	5.10962	4.80951	4.74066	5.16409	4.88526	5.01439	5.1433	5.07894	5.95009	5.77416	5.12288	5.19654	4.94143	5.01575	4.88323	5.11875
ABCC9	4.08158	4.13205	4.32587	4.18259	5.06579	4.87117	4.01268	4.36286	4.15285	3.94165	3.92075	4.34114	4.27404	4.11898	4.15544	4.32229	3.93792	3.82725	3.78801	4.19846	4.26568	4.00427	3.93902	4.06128	4.07887	3.90136	4.41327	4.49489	3.93943
ABCD1	6.23457	6.13821	5.92232	5.70721	5.61715	5.38775	6.02392	5.96684	5.95013	6.097	6.02975	5.70896	5.95956	5.88952	5.73891	5.36437	6.23555	5.8939	5.57051	6.07987	5.45096	6.31529	6.46635	5.56265	5.82316	5.75137	5.52741	5.5214	5.76382
ABCD2	3.18541	3.19756	3.00446	3.27678	2.93178	3.21723	2.98279	3.0314	3.06798	3.20595	3.15883	3.13312	3.13813	3.17744	3.01872	3.08456	2.95342	3.22422	3.13312	3.19255	3.13312	3.22422	3.17209	3.13507	3.11538	3.09361	3.25975	3.09255	3.04145
ABCD3	5.77664	6.10472	6.08364	6.20976	6.47418	6.23139	5.89965	5.98744	5.72559	5.73666	5.84964	6.11797	6.12897	6.06456	5.80164	6.00483	6.19859	6.15554	7.27482	6.26859	6.55936	6.23774	6.4705	7.2646	6.41926	6.29867	6.94185	6.50677	6.48326
ABCD4	5.75179	5.96626	5.96204	6.00372	6.03421	6.11875	5.69335	5.91587	5.90161	5.55517	5.85743	5.75629	5.73241	5.6047	5.72488	5.77262	5.46596	5.75793	5.61985	5.48938	5.67033	5.45976	5.61395	5.74359	5.74397	5.62239	5.78245	5.70667	5.49614
ABCE1	6.76994	7.00555	7.36544	7.24156	7.25286	6.86985	6.56793	7.04309	7.02156	6.40047	6.53851	6.88538	6.64877	6.51978	6.87954	6.94061	6.36246	6.96639	7.94081	7.12448	7.41243	6.0956	5.73912	7.46199	7.13229	6.79992	8.01927	7.69372	7.23882
ABCF1	7.91635	8.04785	8.24202	8.40895	7.77043	7.70767	7.79266	8.13058	8.07875	8.06567	8.00586	7.6854	7.7298	7.37391	7.85301	7.40888	7.95923	7.91635	7.88204	8.05731	8.09563	7.70899	7.59906	7.88214	7.81359	7.24975	8.21531	8.24842	8.06025
ABCF2	5.65854	5.6933	5.87121	5.90757	5.75264	5.79812	5.95762	5.98575	6.00275	5.73753	5.74105	5.7485	5.83697	5.82246	5.77474	5.73124	5.90905	5.88446	6.39174	5.87531	5.80816	6.25539	6.01629	5.92361	5.85942	5.69075	5.8934	6.13934	6.27281
ABCF3	6.63407	6.6797	6.7415	6.65556	6.80819	6.81474	6.89647	6.9219	6.6797	6.58663	6.76627	6.57601	6.65105	6.52835	6.56207	6.77747	6.74839	6.6797	6.60347	6.4797	6.23515	6.91862	6.80621	6.6797	6.44568	6.4709	6.77353	6.93908	6.75028
ABCG1	5.93545	5.97115	5.94263	5.90559	5.37097	5.33578	5.05975	6.55042	6.33402	5.34779	5.50675	5.3441	5.20877	5.04148	5.83338	5.95398	4.32521	4.68612	4.79521	5.09523	5.17554	4.46684	5.06235	5.07766	5.13259	4.62382	5.95085	5.05749	4.57401
ABCG2	4.70785	5.00714	6.72565	6.53388	6.21627	5.93164	4.97012	5.30056	5.09396	4.65568	4.93939	5.55525	5.24695	5.09553	5.87682	5.87447	5.04147	4.67208	5.34603	5.14169	5.39273	4.27643	5.08574	5.27973	5.37654	4.57917	6.47619	5.06993	5.46145
ABCG4	5.33591	4.99194	5.31964	5.36918	5.12514	5.06538	5.38696	5.31775	5.28651	5.73541	5.44938	5.22445	5.44793	5.59995	5.42948	5.77843	5.60939	5.42277	5.46787	5.36918	5.29023	5.74929	5.79687	5.46446	5.29614	5.41801	5.16175	5.30951	5.57124
ABCG5	3.64019	3.68643	3.8116	3.6091	3.74037	4.04946	3.65996	3.75774	3.79591	3.90342	3.86861	3.8196	3.90742	3.68129	3.73079	3.57783	3.64413	3.90102	3.69259	3.84975	3.71169	3.8208	3.64366	3.74037	3.62028	3.69674	3.50939	3.74037	3.82381
ABCG8	4.09978	3.82212	3.51666	3.90212	3.69581	3.41749	3.82212	3.74657	4.00877	3.86912	4.14568	3.70816	3.69071	4.11824	3.82212	3.87214	3.83755	3.80289	3.60181	3.87607	3.77703	3.87946	3.80554	3.69829	3.86273	3.60896	3.86735	3.82212	3.89785
ABHD1	4.55539446306667	4.42071843523333	4.23440229106667	4.52255	4.18187	4.33961048006667	4.50868	4.35120588586667	4.54759089343333	4.67566287593333	4.5449	4.35612127076667	4.39430462426667	4.54297503033333	4.57487767683333	4.48741079596667	4.48469	4.37753675896667	4.23445619023333	4.45540993003333	4.34467	4.60098713603333	4.39768809876667	4.37473	4.2643	4.43047	4.38745	4.4737	4.46138416503333
ABHD10	6.52612	6.62355	7.20501	6.94301	7.44081	7.07811	6.99451	6.67801	6.45566	6.66534	6.6343	7.36843	7.13835	6.09773	6.87459	6.68574	6.85118	6.69042	7.57353	6.61464	6.92409	7.07962	7.11116	7.84853	6.60952	6.86031	7.51904	6.71988	7.83733
ABHD11	5.78194554093333	5.46568	5.4667	5.26795	5.54696273393333	5.45548940683333	5.64901549523333	5.64743813296667	5.67261757086667	5.72095520686667	5.56342462066667	5.49027	5.57697535483333	5.46188649313333	5.27471048173333	5.32327375693333	5.54015	5.58851587966667	5.62111	5.53276	5.59979	6.01883	5.86944	5.6725	5.5616	5.53224123523333	5.38716931946667	5.39865045063333	5.50704
ABHD12	7.00177182986667	7.22892	6.82645	6.68866730353333	7.14435307136667	7.16402833973333	6.24854516686667	6.94253	6.89393165196667	6.69623	6.78944	7.10235623326667	7.0769	6.60891381413333	7.16747	7.13057	6.52143	6.45078288483333	6.91984	6.74131	6.63247357353333	6.82983727123333	7.13957	7.02608917283333	6.33569356946667	6.58337037143333	6.85823346846667	6.52435627473333	6.7779
ABHD13	3.58743	3.9735	4.0167	3.94883	4.09039	3.92957	3.62109	3.76553	3.70243	3.73502	3.55141	3.75927	3.81801	3.72055	3.60678	3.80788	3.66685	3.84476	4.44233	3.97122	4.02882	3.44633	3.59162	4.33007	4.06316	3.7172	4.38748	3.91244	4.03576
ABHD14B	7.78781	7.56665	7.78816	7.91162	7.9221	7.78169	7.52142	8.18088	7.88916	7.43977	7.55844	8.05467	8.20128	7.37059	7.9325	7.33846	8.14336	7.60545	6.94286	7.63244	7.09579	7.30563	7.68586	7.40117	7.43858	7.6319	7.63231	7.5138	7.65293
ABHD15	5.17215	5.51776	5.24767	5.50291	5.13155	5.19445	5.12032	5.30415	5.4654	5.02284	5.19445	4.82833	4.94676	5.35589	5.43884	5.40489	5.3867	5.20571	5.60739	4.89261	5.07571	5.32202	5.13621	5.16838	5.00377	4.74727	5.52149	4.65582	5.27614
ABHD16A	6.36937	6.11969	5.97186	6.53045	5.87961	5.89134	6.26803	6.49641	6.17632	6.21986	6.23187	6.31698	6.48995	6.17955	6.49264	6.3859	6.42437	6.10391	5.92361	5.86663	5.96423	6.64053	5.80722	5.7327	5.88352	6.13254	5.9757	6.39782	6.35047
ABHD16B	4.44915	4.13372	3.88842	4.11503	4.08624	3.94514	4.12475	4.10501	4.25346	4.28891	4.28652	4.11129	4.15578	4.94883	4.30207	3.89611	4.20616	3.84745	4.07593	4.16153	4.31709	4.53777	4.13487	4.02816	3.89038	4.03514	3.76464	4.14794	4.3416
ABHD17A	8.55163	8.44318	8.52475	8.7657	8.52936	8.6671	8.49265	8.66371	8.49505	8.75025	8.85049	8.52936	8.75142	7.93258	8.27384	7.81263	8.68986	8.55608	8.54644	8.59383	8.36343	8.72127	8.89192	8.29479	7.89764	7.78763	8.44341	8.36954	8.88487
ABHD17B	5.16926877046667	5.31553972256667	5.19339643763333	5.11197301903333	5.13492302946667	5.11205	5.01666209646667	5.13950107173333	5.08893	5.06825095753333	5.23067121716667	4.83903718723333	5.06152257876667	4.82881287496667	5.16227	5.04351	5.14471	5.12694	5.32030664183333	5.55416584346667	5.48575	4.86537840233333	5.0499	5.19175	5.52971961993333	4.83655026023333	5.62034182236667	5.39014	4.96858033673333
ABHD17C	4.72706	4.63981	5.3867	5.04465	4.77913	4.3063	4.43549	4.32756	4.41804	4.40299	4.61246	4.55908	4.11479	4.76552	4.64269	4.76954	3.7666	4.25203	4.28343	4.01866	4.33653	3.97608	4.63489	4.57116	4.50735	3.94381	5.10228	4.44696	4.32569
ABHD2	6.56857	6.69307016796667	6.85908126621667	6.89216941816667	6.63901	6.52515212416667	6.61407487533333	6.49561	6.47568	6.95365811223333	6.82889	6.70016424346667	6.78931060866667	6.11211808336667	6.34684939363333	6.49731423833333	6.90154	6.71985	6.81430398683333	6.72171	6.73529353721667	6.71073	6.75746105816667	6.27981772303333	6.47188430363333	6.66501837808333	6.45038238093333	6.56591513918333	6.82859471993333
ABHD3	6.85582	6.85178	6.98236	6.70024	7.15887	7.00845	6.32893	6.46282	6.63942	6.68164	6.58565	6.65308	6.30684	6.95988	7.04857	7.4833	6.71751	7.24766	7.04261	6.15987	6.56025	6.32893	6.30818	6.80231	6.84891	6.82154	6.78212	6.09407	6.4284
ABHD4	6.44627	6.69718	6.81281	6.58409	6.60596	6.76214	6.59746	6.9043	7.03724	6.54589	6.61022	6.6479	6.53023	6.46026	6.02141	5.90225	6.86895	6.85232	6.87619	6.64999	6.61539	6.46215	6.99648	6.62907	6.46995	6.24758	6.37063	6.60406	6.68762
ABHD5	4.61296	4.9507	4.86889	4.72725	4.90402	4.72438	4.57615	4.83646	4.74292	4.56564	4.65329	4.74689	4.66044	4.72289	4.91779	5.01251	4.81719	4.81816	4.95454	4.81907	4.91015	4.50897	4.73129	4.83618	5.14132	4.47046	4.87711	5.00964	4.64154
ABHD6	5.52397	5.57266	5.89414	5.86214	5.29843	5.44238	5.34797	5.65926	5.44793	5.48326	5.55102	5.43968	5.45174	5.255	5.56089	5.49006	5.25657	5.37023	5.21166	5.3163	5.24345	5.38732	5.44078	5.603	5.27935	5.18368	5.45108	5.2681	5.09457
ABHD8	5.01276	5.10372	5.06058	4.70822	4.92878	4.9496	5.49065	5.37291	5.13702	5.09789	4.88229	4.94532	5.19459	5.01014	5.14862	4.78526	5.36305	5.01711	4.96742	4.95108	4.58595	5.91226	5.20923	4.88064	4.9529	5.35466	4.39463	4.97134	5.37754
ABI1	6.30424413393333	6.52780185776667	6.29817280656667	6.29012360503333	6.6798	6.45213204663333	5.79796659823333	6.32363	6.21164768333333	5.93959052786667	5.99178713136667	6.42306	6.27914124883333	5.96492671616667	6.10387593523333	6.31165	6.17301	6.36768	6.6508	6.31166995593333	6.49412210656667	5.96989674943333	5.56532815933333	6.67442	6.29807	6.15167479106667	6.52572256493333	6.28814623156667	6.25279482553333
ABI2	6.51080992234286	6.83752	6.68239882962857	6.63729714012857	6.67808414517143	6.70973559171429	6.70246873451429	6.54571453881429	6.74406052525714	6.67811083691429	6.67355566788571	6.65503	6.61516438272857	6.74915052151429	6.58967494872857	6.67113534928571	6.57364000161429	6.78851129398571	7.11852235125714	6.85135463851429	6.88298513245714	6.47271	6.98171904535714	6.67754007871429	6.86488	6.81024776475714	6.85674223218571	6.78774567395714	7.00652341325714
ABI3	7.1715	6.88261	6.98161	6.96582	6.68904	6.92052	6.34069	6.75239	6.91258	6.92026	6.96608	6.56722	6.68072	7.0279	6.92374	6.53429	6.53813	6.06474	6.22293	6.52863	6.39316	6.95558	6.82963	6.44111	6.57994	5.99233	6.97802	6.32734	6.62311
ABI3BP	5.68490811376667	5.74212	5.8728	5.87779585433333	6.19414	6.21065954536667	5.71180209986667	5.5062	5.73423990386667	5.84068	5.72419328753333	5.94641021293333	5.90426	5.92315490993333	6.23619335933333	6.22674771273333	6.27228511693333	6.04763	5.65763062613333	5.63309325873333	5.75909534736667	5.31337527553333	5.23296878123333	5.78546	7.02008585903333	5.75364259903333	5.92678122543333	5.95084681206667	5.55120915876667
ABL1	7.75179	7.68031	8.16381	8.2587	7.81262	7.747	8.36752	8.18963	7.86168	8.08193	7.89565	7.87747	7.98574	7.24065	7.85312	7.81945	8.1822	8.14012	8.37553	8.41526	8.39388	8.32405	8.24505	7.95129	8.57789	7.99136	8.24562	8.50288	8.75587
ABL2	6.21668278386667	6.47435972533333	6.64739	6.61162892893333	6.10764938116667	6.05184032973333	5.83399	6.39353090873333	6.2831	6.11928352156667	5.98427815603333	5.82385	5.96105038093333	5.73777491216667	6.46431817496667	6.37886468276667	5.8968	5.68120248503333	5.90914652576667	6.24274	6.26060256516667	5.52864808493333	5.34452194973333	5.70944	5.99682147783333	6.01075	6.62751	6.47385669936667	5.97939763206667
ABLIM1	7.74083	7.82975	7.52547	7.6191	7.84927	7.74788	8.18481	7.63974	7.27161	7.26869	6.92166	7.5699	7.55523	6.91638	8.25525	8.07263	7.83569	7.58568	7.00367	7.85515	7.98389	6.94792	6.26109	7.63631	7.61873	6.49132	8.25169	7.61715	7.44575
ABLIM2	5.12459	4.84382	5.02085	5.21959	4.89091	4.84763	5.15971	5.17333	5.05224	5.16814	5.09256	5.024	5.21765	4.9666	5.13375	5.10025	5.10029	4.99396	4.92638	4.9414	4.85676	5.36137	5.16619	4.94069	4.89546	5.18843	4.7825	4.93402	5.29821
ABLIM3	7.43521	7.28869	7.37702	7.67075	7.25343	7.13078	6.6524	7.00922	6.82472	7.0206	7.06599	7.05027	7.13769	6.21771	7.62575	7.60527	7.07845	7.03321	6.18943	7.29328	7.29003	6.82142	7.0606	6.49771	6.78778	6.74463	7.38258	6.65804	6.49064
ABO	5.19629	5.41348	5.25763	5.26485	5.3548	5.30554	5.20894	5.64034	5.56475	5.54784	5.37514	5.2903	5.17827	5.35989	5.13052	5.15719	5.51724	5.38703	5.16044	5.64432	5.1972	5.46783	5.86453	5.53352	5.47943	5.56652	5.22299	5.30474	5.46142
ABR	6.93375	6.97389	7.3875	7.48587	7.03066	7.05384	7.09286	7.6093	7.3963	7.67273	7.6582	7.3417	7.37184	6.82624	7.02321	6.59008	7.45289	7.36019	8.12353	7.51585	7.46552	8.14308	8.38468	7.40604	6.81082	7.42594	6.67866	7.75236	8.12152
ABRA	3.61806	3.75237	3.4396	3.41331	3.36953	3.26699	3.23589	3.41684	3.44445	3.36252	3.62142	3.31245	3.34579	3.25445	3.26992	3.14343	3.30979	3.3537	3.29355	3.94262	4.01423	3.60315	3.5105	3.25225	3.55213	3.43635	3.66315	3.3841	3.30032
ABRACL	6.44117	7.03081	6.59676	6.13799	7.42203	7.02895	4.2552	5.45192	5.21454	5.76871	6.17522	6.43613	5.653	5.41655	6.00611	5.85598	4.10265	4.69558	5.82614	5.26852	5.64986	3.85807	3.89506	6.47695	5.3386	5.0924	6.63695	4.01964	4.94145
ABT1	6.84576	6.86102	7.09117	7.00311	6.96066	6.90694	7.05822	6.9968	7.02499	6.8638	6.8806	6.80367	6.8582	6.55796	6.85625	6.52561	6.47644	6.76135	6.75444	6.56356	6.75806	6.67126	6.69878	7.18952	6.43002	6.65068	6.99913	6.97435	6.96818
ABTB1	5.42273	5.1923	5.3052	5.50624	5.30795	5.38607	5.63244	5.52606	5.57416	5.56121	5.5233	5.45435	5.48607	5.44107	5.47834	5.39599	5.75791	5.54838	5.21972	5.27529	5.22855	5.7455	5.54491	5.3467	5.18594	5.54902	5.22516	5.51831	5.55973
ABTB2	5.6549	5.42132	5.30824	5.37315	5.49113	5.53915	5.92707	5.49262	5.61145	6.01322	5.61436	5.51369	5.76978	5.7944	5.43706	5.48072	5.59367	5.56216	5.43405	5.45476	5.69113	6.04655	6.0917	5.62061	5.7416	5.59273	5.22119	5.75456	5.75045
AC000111.3	2.9074	2.97408	2.98794	2.82233	3.09014	2.96193	2.96953	2.89532	2.84408	2.97788	2.91273	2.8078	2.87479	2.94923	2.73962	2.89771	2.94998	2.84106	2.88145	2.90916	2.75862	3.11265	2.97492	2.95191	2.86907	3.07065	2.93049	2.81447	2.95572
AC002059.10	4.1963	4.22412	4.28858	4.3259	4.20914	4.37393	4.77451	4.00394	4.57724	4.57446	4.5292	4.31199	4.2521	4.26134	4.3252	4.13952	4.13974	4.29815	4.00498	4.15567	4.08356	4.16391	4.42034	4.06158	4.05904	4.13178	3.77466	3.98474	4.48989
AC002064.5	3.76403	3.46765	3.59228	3.54471	3.40264	3.50093	3.9831	3.65198	3.79833	3.50093	3.58398	3.51177	3.63284	3.58398	3.58465	3.57414	3.50886	3.58398	3.48089	3.55098	3.53459	3.48743	4.30343	3.49225	3.79776	3.32966	3.62205	3.5907	3.67468
AC003973.4	3.58283	3.38162	3.3298	3.1978	3.32115	3.36121	3.6377	3.33139	3.40759	3.47183	3.43332	3.31123	3.31211	3.59283	3.35519	3.46954	3.51624	3.46621	3.37973	3.44606	3.41178	3.28229	3.69715	3.58726	3.48141	3.63008	3.58266	3.36821	3.42315
AC003989.4	5.32528	4.83028	4.7319	4.77793	5.1836	4.97143	4.98288	5.04432	5.39333	5.28601	5.00448	5.02646	4.95264	5.43256	5.11893	5.09758	5.00166	5.10741	5.04137	5.25544	4.88072	5.17994	5.18314	5.1497	5.18983	5.34004	4.54425	5.23274	5.16006
AC004692.5	5.10824	4.82092	5.0929	4.94772	5.49438	5.34032	4.92045	5.17128	5.11268	5.07425	5.19002	5.48218	5.13747	5.22772	5.59795	5.38705	4.72068	4.69456	5.2594	4.96332	4.85227	5.28111	5.13534	5.10056	4.76739	5.32982	5.10824	5.1264	5.06483
AC004941.5	6.32235	6.47154	6.60788	6.62938	6.60562	6.47762	6.47572	6.56057	6.41561	6.64634	6.42264	6.52069	6.45152	6.39015	6.3215	6.37235	6.21165	6.35443	6.59424	6.37142	6.41996	6.78812	6.39316	6.43002	6.32965	6.47762	6.59098	6.65121	6.68451
AC005162.4	4.38749	4.2592	4.46362	4.32928	4.28184	4.28681	4.37872	4.03233	4.7041	4.27465	4.15804	4.14646	4.46986	4.27465	4.20123	4.18396	4.20595	4.29889	4.2056	4.238	4.13008	5.27369	4.51079	4.1634	4.48265	4.44735	4.15669	4.16717	4.50308
AC005224.2	3.61581	3.63671	3.51838	3.58646	3.66925	3.50492	3.59937	3.45256	3.47986	3.63836	3.69679	3.41964	3.47697	3.68952	3.69272	3.73032	3.47864	3.64903	3.35614	3.381	3.66634	3.36764	3.77959	3.54229	3.7721	3.58034	3.39618	3.77968	3.55769
AC005256.1	5.72147	4.84257	5.19983	5.78425	5.09495	5.14865	6.24634	5.66594	5.59751	6.03582	5.62911	5.71835	5.81631	5.75479	5.91645	6.02068	5.83256	5.61098	5.25125	5.37602	5.00294	6.51011	5.93795	5.24249	5.04226	5.61291	4.88989	5.55541	5.99815
AC005306.3	5.20384	4.80956	4.66771	4.97299	4.5218	4.92681	5.43061	5.27463	5.11645	5.39844	5.15389	5.18695	5.37399	5.34859	5.67032	5.23176	5.78349	5.11645	4.83315	5.11645	4.88815	6.03893	5.0677	4.71502	4.50154	5.53122	4.45107	5.2571	5.18017
AC005498.3	3.74678	4.05682	3.92813	3.71489	3.84455	3.80414	3.94794	3.74175	3.98685	3.78243	3.92558	3.79423	4.19883	3.77736	3.61193	3.89758	3.82731	4.19684	3.70722	3.92056	3.85947	4.62417	3.99414	3.72855	3.83999	3.88955	3.91615	4.02473	3.86382
AC005523.2	4.54317	4.66568	4.56627	4.72418	4.49162	4.72288	4.88791	4.61136	4.70149	4.84287	4.92294	4.5806	4.58865	4.70794	4.56093	4.86854	4.75662	4.60735	5.24464	4.71858	4.79926	4.3584	5.13497	4.37948	5.21266	4.31874	4.68952	5.16411	4.78576
AC005523.3	5.41093	5.16791	5.09851	5.3038	4.95465	5.20737	5.33313	5.49677	5.30862	5.40669	5.30121	5.05415	5.33662	5.73741	5.41915	5.51831	5.54626	5.232	4.97402	5.15126	5.3989	5.75717	5.55726	4.98885	4.87936	5.34048	4.79972	5.16482	5.34589
AC005537.2	3.62464	3.66034	3.51568	3.39774	3.56855	3.62148	3.48979	3.36108	3.63611	3.5977	3.63144	3.47156	3.38348	3.51694	3.57787	3.58596	3.50927	3.52645	3.74901	3.76269	3.54387	3.51898	3.96153	3.57635	4.00969	3.68957	3.57635	3.48488	3.52192
AC005592.3	3.29746	3.1734	3.28866	3.04865	3.12252	3.15301	2.95915	2.95814	3.17569	3.15765	3.05363	3.00136	3.0912	3.33675	3.18426	3.38459	2.99458	3.33675	3.22221	3.12038	3.15301	2.88197	3.25002	3.18517	3.32108	3.26142	3.36075	3.06242	3.1407
AC005606.14	3.53027	3.3943	3.41211	3.60445	3.2457	3.43544	3.50183	3.39497	3.48522	3.50412	3.26442	3.51526	3.44145	3.85935	3.27667	3.8596	3.75829	3.36059	3.39002	3.49393	3.20146	3.80356	3.53092	3.43457	3.49088	3.38754	3.44456	3.81326	3.57455
AC005785.2	4.70502	4.5872	4.19208	4.58875	4.12137	4.67355	4.35213	4.47334	4.59595	4.83746	4.75453	4.31734	4.30029	4.72748	4.28368	4.39924	4.2231	4.49704	4.17271	4.70058	4.58327	4.37304	4.98873	4.4482	4.44447	4.34368	4.31573	4.41465	4.54988
AC005838.2	3.65037	3.36315	3.61044	3.48173	3.41796	3.63519	3.34142	3.29199	3.59678	3.52935	3.34161	3.7199	3.37345	3.56214	3.37462	3.36613	3.17491	3.36059	3.48173	3.64333	3.56441	3.35135	3.54039	3.70383	3.61031	3.34229	3.44081	3.51366	3.40777
AC006026.13	3.95233	3.44502	3.63426	3.8213	3.39725	3.32529	3.63061	3.82476	3.77785	3.86027	3.58864	3.8553	3.73848	3.64853	3.66187	3.78144	4.03008	3.65693	3.65302	3.593	3.55313	3.63061	3.66187	3.71257	3.63061	3.52345	3.46722	3.63983	4.2692
AC006129.2	2.97041	3.09014	3.13312	3.06143	3.09014	3.09661	2.96519	3.09177	2.99382	3.19346	3.15622	3.24699	3.06834	3.2381	3.20713	3.09193	2.99499	2.99146	3.15267	2.98192	2.97935	3.07322	3.14807	3.23582	3.08297	3.06773	2.95295	3.16413	3.05932
AC006538.1	3.53806	3.63195	3.37583	3.71561	3.44815	3.60781	3.59191	3.60085	3.7511	3.9117	3.43159	3.45432	3.88203	3.58219	3.78882	3.67055	3.89045	3.52026	3.40289	3.46907	3.35512	4.30764	3.5357	3.50373	3.55642	3.51765	3.14286	3.91895	3.8807
AC007292.3	5.44961	5.28331	5.27356	5.44961	5.38785	5.37128	5.56907	5.62729	5.58796	5.88561	5.8463	5.5169	5.53686	5.22178	5.73561	6.01105	5.82392	5.60564	5.48534	5.51153	5.29125	5.93365	5.83465	5.42526	5.54704	5.51534	4.98362	5.81537	5.28839
AC007349.5	3.31103	3.18716	3.32232	3.31542	3.05929	3.26686	3.71193	3.381	3.3921	3.22673	3.34318	3.29169	3.44135	3.12214	3.52739	3.52002	3.23033	3.32427	3.28969	3.38447	3.26744	3.30012	3.64178	3.20621	3.02911	3.31025	3.27685	3.38035	3.44133
AC007362.3	3.80015293856667	3.59867	3.58885	3.889	3.53829	3.78486	4.02751359196667	3.79079	3.89418134213333	3.84050149573333	3.68753448323333	3.63396	3.88248717533333	3.75948491516667	3.64339	4.11318367263333	3.80764649586667	3.68029247756667	3.67835518423333	3.68153292676667	3.63514044086667	4.07487	3.85343823583333	3.61587816243333	3.50399349913333	3.75157	3.60794	3.75450652026667	3.96968
AC007365.3	4.91345	4.85512	4.99153	4.84541	4.7427	4.69463	5.1887	4.88608	4.97714	4.81772	4.84541	4.89826	4.84541	5.01703	4.80776	4.97133	5.00866	4.75818	4.72888	4.84541	4.75192	5.04404	5.35256	4.74568	4.72561	4.54419	4.72017	4.70071	4.52606
AC007389.3	5.64043	5.43283	5.21374	5.10546	4.97422	5.24879	5.43836	5.12759	5.5533	5.66511	4.89504	5.41989	4.98145	5.65597	5.04859	5.20838	5.21197	5.28509	5.12189	5.55977	5.05114	5.44522	5.93639	5.37248	5.29288	5.21055	5.0565	5.14768	5.03051
AC007401.2	3.39783	3.21561	3.36006	3.36715	3.15223	3.37489	3.67906	3.31535	3.25737	3.4413	3.21442	3.38141	3.29561	3.26643	3.51024	3.58443	3.28155	3.18672	3.38095	3.60635	3.30427	3.3805	3.60381	3.26161	3.65053	3.44083	3.3205	3.21709	3.52664
AC007680.2	3.61342	3.58159	3.46569	3.58159	3.47336	3.56126	3.57641	3.58159	3.68265	3.59712	3.24332	3.42507	3.60307	3.26461	3.46059	3.60421	3.66304	3.67397	3.54587	3.60005	3.53338	3.78426	3.69177	3.56432	3.65788	3.39938	3.60421	3.68654	3.81757
AC007787.2	4.38461	4.27993	4.04282	3.83755	4.22639	4.44382	4.36822	4.33551	4.32032	4.29228	4.37587	4.12892	4.21338	4.36014	3.9864	3.8914	4.00797	4.32798	4.17987	4.21775	4.2142	3.99957	4.86948	4.10489	4.4621	4.077	3.78072	4.21575	4.01907
AC008088.4	3.90052	3.9962	3.70038	3.96941	3.79573	3.72699	4.34519	3.90052	3.90052	4.1454	3.68649	3.77173	4.17572	4.34801	4.11628	4.06178	3.87512	3.94645	3.72218	3.80583	3.86505	4.08417	4.39463	3.72732	3.73771	3.70021	4.05916	3.84453	3.83835
AC008746.12	4.12255	3.85743	3.86548	4.04235	4.01803	3.98401	4.40956	3.83498	3.83996	4.03571	3.95463	4.03841	4.11549	4.36014	4.12762	4.52208	4.06396	4.2647	3.97861	3.85885	4.18087	4.23204	4.06998	3.82845	3.9354	4.04246	3.83293	3.73921	4.31054
AC008753.4	5.76893	5.47004	5.39865	5.55018	5.32568	5.6278	5.64146	5.82138	5.64146	5.96609	5.74683	5.55724	5.67479	6.41373	6.06021	5.60359	6.37318	5.57856	5.406	5.40714	5.52001	5.46864	5.63943	5.2198	5.27868	5.77798	5.09629	5.48533	5.79975
AC009120.6	5.75172	6.35978	6.51205	6.53251	6.46835	6.64682	6.7488	6.20232	6.30246	6.46835	6.38095	6.40651	6.17953	6.7773	6.8311	6.98097	6.42451	6.50893	6.56743	6.12369	6.42298	6.4188	6.19763	6.2474	6.73059	6.61747	6.62618	6.3975	5.88535
AC009133.15	4.03588	4.60648	4.15475	3.87216	4.24037	4.14191	4.22433	4.10896	4.23303	4.14061	4.30875	4.10017	4.14191	4.78743	4.32126	3.84335	4.03458	3.9907	4.14191	3.91843	4.2931	4.80046	4.3615	4.23568	4.08159	3.95848	4.00141	3.8973	4.14191
AC009502.4	5.15458	4.90437	4.75366	4.79146	4.67595	4.91013	4.63945	4.55885	4.88481	5.04755	4.96003	4.55631	4.37664	4.87211	4.69608	4.79309	4.50168	5.12371	4.90522	4.8658	4.79309	4.40476	5.43947	4.91717	4.9734	4.58415	4.69717	4.61545	4.70743
AC010145.4	4.47747	4.55054	4.6747	4.57116	4.54711	4.50406	4.59126	4.45417	4.77509	4.52382	4.12631	4.59079	4.57819	4.39392	4.38029	4.37886	4.89805	4.57116	4.51984	4.86443	4.53446	4.95221	5.00458	4.60129	4.67819	4.68587	4.32765	4.365	4.72945
AC010524.4	5.02552	4.81844	4.38719	4.58413	4.66339	4.83622	4.71336	4.56236	5.15219	5.26364	5.00615	4.3643	4.32436	5.15957	4.72186	4.41108	4.56721	5.19859	4.55343	5.1384	4.6134	3.86247	5.51187	4.58261	5.40785	4.86099	4.45861	4.84334	4.59984
AC012065.7	6.50164	6.78098	7.1547	6.66876	7.20944	7.2469	6.6749	6.82685	7.17138	7.57841	7.80632	7.08772	6.96404	7.23453	7.1547	7.23437	6.63856	6.94359	7.91121	7.17044	7.53956	7.38228	7.61295	7.66171	7.02997	8.52713	6.15724	6.9865	7.30587
AC012360.6	4.82778	4.33793	4.04592	4.1514	4.00645	4.17802	4.50652	4.24745	4.43241	4.2152	4.18205	3.96864	4.06918	4.30799	4.15111	4.3894	3.83884	4.18951	4.06366	4.05267	4.18529	4.27011	4.7309	4.02991	4.25894	3.88682	4.28321	4.05309	4.05916
AC012499.1	3.361	3.2706	3.37522	3.41425	3.26559	3.37703	3.49225	3.35331	3.45825	3.43666	3.54271	3.36826	3.60055	3.71419	3.38219	3.60168	3.47171	3.35467	3.37149	3.16906	3.14787	3.48099	3.5648	3.37081	3.40093	3.40666	3.42378	3.65797	3.54995
AC012531.25	4.41503	4.27213	4.18139	3.91815	4.03112	4.05566	4.23566	3.9212	4.58477	4.49405	4.40488	4.03204	4.35838	4.22711	4.40619	4.03442	3.99336	4.38712	3.80485	4.19234	4.29764	3.95181	4.81423	4.34131	4.41828	4.35749	4.09363	4.04509	4.26735
AC013463.2	3.78668	3.80971	3.83072	3.84132	3.78224	3.83085	4.18632	3.9159	3.80577	4.12955	3.7352	3.78463	3.87588	3.82457	4.00873	3.72521	3.89444	3.65369	3.67468	3.9788	3.6332	4.49313	3.86056	3.65458	3.59422	3.66928	3.48373	3.80395	3.95066
AC013733.4	3.37085	3.31226	3.2789	3.2382	3.128	3.2374	3.29463	3.25774	3.39408	3.19358	3.41145	3.27978	3.19018	3.27183	3.17241	3.38102	3.23799	3.39068	3.21298	3.21842	3.21604	3.2549	3.58869	3.32203	3.3277	3.20759	3.26647	3.31517	3.27097
AC016831.7	4.47461	4.09626	4.05384	4.02328	4.16266	4.16123	4.20494	3.95214	4.20655	4.50904	4.34112	4.00705	3.99376	4.18292	3.96425	3.86977	3.92794	4.27779	4.16266	4.62478	4.23828	4.31941	4.73734	4.16266	4.40346	3.89849	4.12953	4.16689	4.12741
AC016999.2	4.13911	4.08946	3.89095	3.83062	3.87679	4.11419	4.28688	4.00651	4.20957	4.12545	4.33551	3.91041	4.13141	4.4671	3.8807	3.77992	4.16948	4.20903	3.84753	3.94055	4.08946	4.51902	4.3437	4.02304	4.15594	3.9392	3.84097	4.18341	3.93062
AC017002.2	4.50822	4.45292	4.36688	4.32138	4.54525	4.69242	4.66165	4.57963	4.42532	4.5594	4.5594	4.57541	4.3761	4.54997	4.5735	4.41767	4.46701	4.32052	4.42356	4.68018	4.40515	4.67077	4.77564	4.23615	4.42966	4.47149	4.31794	4.51697	4.53216
AC017104.6	6.38206	6.51945	6.62047	6.68016	6.45233	6.47919	6.50366	6.46797	6.62139	6.6982	6.54584	6.49625	6.4371	6.705	6.62428	6.33051	6.41973	6.58148	6.48504	6.69181	6.47161	6.89376	6.87719	6.74481	6.6441	6.69606	6.37953	6.45906	6.73393
AC018755.16	5.50631	5.38485	5.5664	5.67848	5.67697	5.56886	5.54236	5.87851	5.67856	5.57505	5.49947	5.78465	5.78998	5.141	5.40651	5.22752	5.56749	5.2226	5.29912	5.41848	5.45013	5.64522	5.57148	5.74061	5.1835	5.28068	5.53558	5.31213	5.43531
AC018755.17	3.16955	3.27305	3.26162	3.20961	3.13565	3.04466	3.09344	3.14502	3.22268	3.21972	3.14608	3.13853	3.27678	3.13221	2.99402	3.07704	3.26272	3.20126	3.12038	3.29527	3.24719	3.46185	3.26818	3.23467	3.21274	3.25278	3.20837	3.08916	3.28201
AC018766.6	4.01105	4.10875	4.07424	3.95221	3.82591	4.07916	4.44458	4.0772	4.14532	4.13926	4.09457	4.06934	4.08845	4.46184	4.12551	3.97105	4.20336	3.96984	3.86091	4.14261	3.76809	4.46219	4.37085	3.80333	4.01276	4.05308	3.83892	4.0335	3.85763
AC018816.3	4.49771	4.67494	4.49647	4.65908	4.62535	4.60571	4.3321	4.65695	4.53277	4.56267	4.53277	4.45541	4.31329	4.91046	4.7099	4.53277	4.31225	4.53277	4.46862	4.52087	4.40276	4.53277	4.65486	4.60733	4.8942	4.67128	4.51153	4.3277	4.59544
AC024560.2	4.14055	4.2182	4.45405	4.12919	4.25277	4.20218	4.80258	3.99412	4.10947	4.19495	4.46802	3.98527	4.11655	4.58058	4.46256	4.02028	3.67593	4.19685	4.48766	4.10247	3.80691	4.01004	4.54511	4.29327	4.66143	4.27643	4.13491	3.97438	4.17883
AC025442.3	4.62809	4.2531	4.37273	4.64294	4.15195	4.45993	4.75006	4.68009	4.68154	4.73287	4.46175	4.45944	4.59081	4.71268	4.73998	4.54071	4.76189	4.61007	4.22896	4.4034	4.39049	4.92722	4.69841	4.49776	4.55835	4.44861	4.34224	4.54382	4.65817
AC064852.4	3.65929	3.19685	3.08075	3.32782	3.24947	3.22403	3.24159	3.31156	3.30949	3.48708	3.27421	3.32694	3.08396	3.40404	3.41707	3.41025	3.34131	3.31156	3.18511	3.3125	3.27756	3.26526	3.6611	3.31156	3.2643	3.28004	3.33144	3.40714	3.41711
AC067956.1	3.61497	3.44408	3.24534	3.401	3.27052	3.48419	3.46253	3.48136	3.26622	3.39894	3.48742	3.3838	3.24043	3.63404	3.32548	3.57439	3.58152	3.30374	3.35975	3.48447	3.41751	3.58592	3.72226	3.2457	3.30902	3.18519	3.38933	3.49679	3.401
AC068039.4	3.77224	3.56967	3.86013	3.75486	3.74376	3.79253	3.83882	3.60702	3.74376	3.79174	3.98139	3.65119	3.46058	3.89394	3.65102	4.1425	3.54188	3.89211	3.79174	3.78145	3.71382	3.43852	3.89015	3.52519	3.8371	3.78635	3.58166	3.8022	3.83596
AC068138.1	3.95253	3.61702	3.6375	3.78865	3.70868	3.74202	3.44965	3.73275	3.89716	3.78753	3.75679	3.79423	3.64166	4.18866	3.95247	3.75846	3.61702	3.92164	3.73226	3.75389	3.72622	3.79423	3.93913	4.04393	3.90504	3.93246	3.6949	4.08864	3.79239
AC068831.3	4.42239	4.40218	4.33782	4.47957	4.30644	4.5085	4.78725	4.75662	4.59337	4.43962	4.7186	4.31142	4.61552	4.40619	4.42497	4.70844	4.60245	4.16557	4.23173	4.40619	4.24571	4.79834	4.37718	4.38095	4.18535	3.95389	4.36269	4.45382	4.46247
AC073283.7	4.42379	4.46494	4.27843	4.52222	4.84535	4.39412	4.44331	4.57179	4.55746	4.70957	4.51863	4.54981	4.44331	4.60531	4.98672	4.41441	4.76921	4.61455	4.28677	4.46418	4.5227	4.39632	4.50237	4.44	4.45622	4.50237	4.13157	4.56326	4.60307
AC073321.4	4.40396	4.31809	4.12381	3.92158	4.09027	4.00704	3.86362	4.06367	4.33858	4.24536	4.00579	3.91758	4.0251	4.27465	3.81651	3.69784	4.2616	4.27688	4.11208	4.128	4.04649	4.6705	4.55093	4.14276	4.14717	3.81828	4.12953	4.26427	4.10566
AC074212.6	5.71413	5.62407	5.29962	5.73628	5.2808	5.38836	5.86268	5.64082	5.67638	5.78671	5.73757	5.61447	5.80027	5.9863	5.77293	5.85565	5.86996	5.71232	5.51452	5.64289	5.49017	6.15685	5.64116	5.45213	5.41021	5.51821	5.3687	5.92927	5.80572
AC079305.10	4.41076	4.41898	4.23656	4.33149	4.39026	4.38091	4.4552	4.45629	4.32486	4.48112	4.54179	4.46158	4.58496	4.4027	4.43881	4.46722	4.44959	4.44587	4.5786	4.37538	4.24812	4.81054	4.70264	4.3724	4.55014	4.44447	4.24515	4.4731	4.6501
AC079741.2	3.08855	3.13811	3.02069	3.12022	3.186	3.17202	3.32737	3.15375	3.05224	3.11916	3.11916	3.08461	3.07107	3.24363	3.2316	3.18617	3.24485	3.22894	3.28461	2.98851	2.98151	2.98866	3.1233	3.08503	3.22682	3.10088	2.99652	3.08021	3.12436
AC079767.4	4.51197	4.88252	4.36017	4.1041	4.28772	4.52585	3.92215	4.23824	4.51197	4.19089	4.22521	4.44634	4.17821	4.1041	4.25418	4.35847	4.10236	4.09081	3.97035	4.16405	4.11762	3.83202	4.01972	4.24127	3.8969	3.92912	4.08616	3.77233	3.77294
AC079807.4	3.53204	3.44307	3.42202	3.36987	3.32825	3.45929	3.4267	3.1776	3.51281	3.61325	3.28657	3.28938	3.60563	3.54358	3.31015	3.528	3.36942	3.52469	3.22814	3.50498	3.33011	3.61959	3.51379	3.5081	3.50793	3.42927	3.38844	3.42585	3.32581
AC083843.1	4.7305	4.93253	5.13999	4.7695	4.89065	4.9128	4.68407	4.75206	4.97453	4.90073	4.9823	4.75935	4.6902	5.0305	4.82371	4.8361	4.842	4.98251	4.92413	4.84958	4.84185	4.58733	5.08694	4.72007	5.6797	5.22117	4.76708	4.81589	4.68981
AC083949.1	4.08415	4.35213	3.9147	4.34372	4.20474	4.09722	4.15945	4.19289	4.20944	4.20944	3.93889	3.9962	4.39618	4.63071	4.36354	4.32903	3.98986	4.06903	4.21997	3.86005	4.16864	4.81028	4.29895	3.81085	4.58456	4.36699	4.4548	4.07633	4.13682
AC084219.3	3.63965	3.65878	3.607	3.69273	3.45845	3.53338	3.58288	3.71303	3.75418	3.76157	3.32206	3.70561	3.49598	3.81556	3.607	3.64206	3.58701	3.607	3.47156	3.82306	3.69979	3.91066	4.2447	3.45561	3.66815	3.39762	3.40198	3.76368	3.64412
AC087501.1	3.14579	3.20161	3.19739	3.17388	2.99694	3.08188	3.53824	3.6104	3.36509	3.27059	3.07933	3.15133	3.29008	3.1401	3.32132	3.15053	3.23156	3.1196	2.98892	3.21932	2.98761	3.60384	3.16075	3.02606	3.14882	3.39473	3.05079	3.18783	3.15574
AC090627.1	3.31542	3.38351	3.21175	3.31542	3.14393	3.20351	3.6037	3.35931	3.31542	3.32219	3.50553	3.31734	3.39738	3.30168	3.215	3.19269	3.36024	3.23182	3.23489	3.24198	3.39215	3.90173	3.32144	3.42161	3.31542	3.42643	3.20437	3.31457	3.33946
AC091133.1	5.44961	5.46099	5.922	5.92361	5.69323	5.86332	5.96048	6.02465	5.78981	5.77624	5.36918	5.91423	6.43354	5.43402	5.91956	5.7049	5.87791	6.12733	5.91729	5.56374	5.65087	5.40833	5.46997	6.23855	5.66526	5.49028	5.97568	5.97484	6.11858
AC091633.3	3.04365	2.80968	3.0494	2.9783	3.03626	2.99361	2.91958	3.05079	2.93978	3.02191	2.97576	3.09797	3.0562	3.30363	3.04772	3.22584	3.16902	2.89838	2.9918	2.97654	3.02379	3.03076	2.94817	3.02463	2.847	2.97543	2.97491	3.02379	3.02477
AC092192.1	3.08924	3.08646	2.98871	2.93685	3.08924	3.08924	2.92523	3.06896	3.21948	3.23723	3.37498	3.15583	2.99317	3.38096	3.02867	3.08044	3.16483	3.13791	3.08344	3.31658	3.00415	3.26593	3.23426	3.10626	3.00787	3.06997	3.01512	3.15358	3.30475
AC092620.2	3.15987	3.35124	3.23401	3.36561	3.2166	2.98867	3.44771	3.33368	3.26527	3.39107	3.28073	3.25983	3.27987	3.07512	3.32361	3.39583	3.4221	3.45769	3.12426	3.01922	3.07752	3.52937	3.23787	3.12593	3.29809	3.25983	3.22552	3.1948	3.4439
AC092660.1	4.16796	4.06393	4.25871	3.8184	3.89902	4.29518	4.00372	3.81584	4.06393	4.19465	4.06393	4.03855	3.90006	4.59212	3.87171	3.97421	3.90742	4.22055	4.06393	4.05092	4.23925	3.93741	4.17921	4.40036	4.12968	4.06189	3.90826	3.86026	4.00426
AC092667.2	3.47852	3.44502	3.53842	3.48173	3.33292	3.58924	3.23739	3.40792	3.48355	3.49373	3.61795	3.45219	3.62255	3.4588	3.43867	3.20749	3.32507	3.43233	3.52773	3.61548	3.5383	3.45619	3.38166	3.45849	3.61044	3.561	3.42473	3.47695	3.56932
AC100830.4	4.39638	4.11011	4.11221	4.10571	3.99727	4.2484	4.06393	3.83499	4.33255	4.06393	4.06393	4.14441	3.90719	3.95213	4.02667	4.3251	3.91753	4.06393	4.01548	4.12843	4.22044	3.9903	4.82029	4.39517	4.19248	3.95184	3.84288	4.0089	3.86644
AC104667.3	4.96366	4.86156	4.76355	4.51241	4.66713	4.79194	4.99163	5.15682	4.89894	5.00071	4.86418	4.8872	5.06635	4.94603	4.68546	4.73077	4.8025	5.04372	4.82531	4.9516	4.67562	6.15863	4.90056	4.7679	5.04889	4.70456	4.27602	4.86156	4.89261
AC106801.1	6.01397	5.62526	5.5617	5.48492	5.09532	5.1884	5.64059	5.28065	5.72605	5.44782	5.10405	5.38472	5.24065	5.92689	5.35764	5.09222	5.07386	5.65595	5.31798	5.76189	5.55164	5.40561	6.12227	5.48492	6.01213	5.75713	5.28002	5.44843	5.48106
AC108056.1	3.87964	3.39796	3.442	3.50128	3.53229	3.6523	3.4895	3.29534	3.69372	3.58398	3.64828	3.46157	3.26767	3.64955	3.53645	3.49494	3.4669	3.79669	3.46097	3.38078	3.40953	3.38771	3.8662	3.50373	3.67468	3.41865	3.54045	3.45616	3.52722
AC112198.1	3.79885	4.23725	4.33478	3.80558	4.03782	4.04892	4.21341	4.15548	4.17117	4.3872	4.38038	4.02204	4.2704	4.19325	4.23463	4.07983	4.25957	4.12626	4.17117	4.08845	3.92343	4.38458	4.64763	4.03545	4.24161	4.09185	3.97408	4.24377	4.22555
AC114730.11	4.01176	4.03514	3.86462	4.01523	3.87183	4.02526	4.13483	4.05449	4.01723	3.99927	4.0227	4.02644	4.04709	3.89548	4.00167	3.96152	4.11883	4.09329	4.03514	4.06153	3.85626	4.53842	4.51344	4.08214	4.07825	4.06731	3.94515	3.97106	4.06261
AC114752.3	3.61144	3.57684	3.51568	3.33648	3.55111	3.46866	3.66213	3.67526	3.60896	3.79305	3.60896	3.54072	3.49405	3.77341	3.42666	3.49557	3.51813	3.6278	3.44641	3.87438	3.50809	3.82746	3.99788	3.6997	3.65027	3.94491	3.63651	3.60896	3.5487
AC124997.1	3.00868	3.11693	3.11596	3.11294	2.97684	3.01876	3.40122	3.07586	3.06378	3.13006	3.30646	3.16983	3.25257	2.96458	3.14562	3.23863	3.22106	3.00422	3.13811	3.12132	3.0851	3.31371	3.15631	2.89201	3.03888	3.14618	3.11558	3.24016	3.46761
AC136289.1	3.12151	3.16727	3.1784	3.30058	3.09914	3.20254	3.5008	3.30098	3.20789	3.34481	3.19719	3.02751	3.37876	3.3961	3.2155	3.18002	3.26252	3.09307	3.35407	3.2155	3.14883	3.39563	3.15644	3.20844	3.08366	3.40568	2.92451	3.45114	3.53177
AC139100.3	3.70963	3.35995	3.70511	3.55839	3.40898	3.52675	3.62989	3.66176	3.89933	3.62928	3.53824	3.42463	3.65912	3.70482	3.66511	3.51793	3.4313	3.4571	3.393	3.58112	3.31964	3.77356	3.84127	3.45508	3.59697	3.62398	3.47189	3.60456	3.64225
AC141928.1	4.97563	4.77002	4.75006	4.80943	4.93529	4.77033	5.28944	4.9777	5.13872	5.04852	5.02345	4.97078	5.05604	5.28498	4.87716	4.76826	5.22549	5.17095	5.2613	5.07873	5.01212	5.57902	5.26806	4.77626	5.19385	5.06724	4.79307	5.12621	5.49626
AC144652.1	4.86689	4.91041	5.08916	5.02908	4.80317	5.05822	5.05723	5.11391	5.26302	5.0619	5.36918	4.86509	4.84752	4.86837	4.88563	5.25395	5.00693	5.0619	4.90969	5.22224	5.19709	5.36876	5.42158	5.12523	5.10841	5.02586	4.9401	5.09381	4.92933
AC145343.2	4.11085	3.71389	3.77148	4.05093	3.55593	4.0515	4.3081	4.17534	4.38792	4.23799	4.06821	4.0515	4.35844	4.76791	3.91948	4.24314	4.069	3.96269	3.85253	4.0515	3.607	4.77705	4.00974	3.82565	4.05536	3.93217	3.60907	4.23544	4.12045
ACAA1	7.31449	7.38063	7.32105	7.59084	7.90723	7.78715	7.50881	7.68815	7.44729	7.22105	7.2714	7.68757	7.92566	7.36311	7.65212	7.50739	7.73055	7.59803	7.31166	7.48871	7.34129	7.68849	7.6619	7.56181	7.46997	7.20323	7.92949	7.5984	7.5249
ACAA2	6.86815	6.79174	6.66341	6.86386454373333	6.76518902146667	7.03656	6.90911430313333	6.78807298933333	6.82837605993333	6.67691811416667	6.78681693923333	6.78105283923333	6.96705255753333	7.03891906636667	6.93761122926667	7.04981525276667	6.6825	6.69417	6.89602795143333	6.92264134386667	6.75144668756667	6.84689517423333	6.62812876886667	6.98418159743333	6.97368	6.74308	6.72339760996667	6.92274810526667	6.94182909313333
ACACA	5.70413	5.61668	5.82269	6.0182	5.56795	5.64595	5.80316	5.60279	5.81879	5.95214	5.86637	5.57651	5.43909	6.0875	5.77019	5.70039	5.62935	5.68372	5.85703	5.80652	5.72574	5.93462	5.84835	5.66701	6.09682	5.55218	5.87819	5.89394	5.94056
ACACB	5.96885745593333	5.80849	6.49739860778333	6.55430647983333	6.08347	6.20308567491667	6.26741360648333	6.14611348313333	6.11664435328333	6.2664	6.24197288858333	5.97496051838333	6.09424641808333	5.98878206596667	6.47950888953333	6.38272876073333	6.47352829263333	6.39098278638333	5.98264133153333	6.17575	6.12869778746667	6.24905325636667	5.85488	5.83476412443333	6.40735311233333	5.87985	6.36573	6.20091056156667	6.17672976738333
ACAD10	4.5274	4.42297	4.59816	4.68846	4.68506	4.59182	4.61904	4.73868	4.69041	4.71303	4.64176	4.58656	4.76011	4.85264	4.59166	4.40414	4.82834	4.67043	4.55128	4.54774	4.34535	4.91568	4.78364	4.52785	4.59087	4.42725	4.37098	4.7161	4.79281
ACAD8	5.66474	5.83104	6.47155	6.1015	6.4681	6.08518	5.62077	6.39965	5.89003	5.75436	5.90433	6.14703	6.14957	5.03271	6.19711	5.86057	6.58714	6.53617	6.62513	5.90009	6.07987	5.75659	6.12689	6.57246	5.94555	5.69928	6.6606	6.04547	6.3165
ACAD9	6.48826	6.76167	7.0084	7.1246	7.05359	7.16057	7.17706	7.03924	7.00386	6.83674	6.87939	7.04536	7.00655	6.6381	6.49087	6.7286	6.73002	6.82074	7.43928	6.6646	6.79625	6.59643	6.87187	7.06413	7.04666	6.46659	7.21336	7.41442	7.4596
ACADL	5.03302	5.22317	5.31969	5.46989	6.3135	6.32008	6.47341	5.66136	5.53137	5.49242	5.99795	6.28207	6.23951	7.0457	5.52662	5.26682	7.19341	7.47367	8.13045	5.7686	6.13256	7.48282	7.25022	6.92062	8.45444	7.52516	6.30988	7.0208	7.6837
ACADM	7.33249	7.59803	7.36795	7.24652	8.10053	7.80205	5.58868	7.00271	7.07849	6.89264	7.13228	7.66054	7.51484	6.76391	7.03738	7.28072	7.08053	7.53603	7.95522	7.74728	7.90588	6.64335	6.48401	8.01077	7.72143	7.5648	7.67635	7.46159	7.22089
ACADS	7.10881	6.76434	6.59849	7.00714	7.12001	6.69299	7.31298	7.23842	7.17163	7.00714	6.76632	7.12126	7.28664	7.07797	7.38244	6.6799	7.47273	6.76208	6.83081	6.77519	6.77926	7.2295	7.40936	6.79521	6.52555	6.88914	6.62464	6.78263	7.3099
ACADSB	4.78202	4.82266	5.20571	5.14088	5.74139	5.44766	5.06724	4.78802	4.96886	4.79221	5.03948	5.32292	5.32837	5.03007	4.82362	5.19338	4.96333	5.30421	6.21249	4.58972	4.81415	5.21609	5.02682	5.70201	5.58587	5.34381	5.57675	5.35789	5.36252
ACADVL	9.07504	8.98936	8.91979	8.9666	8.97036	8.94052	9.50934	9.18296	9.08305	8.82886	8.79164	8.9857	8.9888	9.36746	9.77056	9.6943	9.60662	9.38865	9.65474	8.99602	8.81001	9.09639	9.02991	8.76437	9.57099	9.3409	8.8774	9.2068	9.92468
ACAN	6.67422	6.71489	6.06791	6.11978	5.95189	6.0441	5.65457	5.88598	6.00723	6.64023	6.57362	5.75623	5.74413	5.70075	5.69494	5.60237	6.04705	6.02179	6.16154	7.21184	7.19986	6.06145	6.15102	6.92161	5.57649	6.31337	5.49428	5.56358	6.20216
ACAP1	6.11854	5.83315	5.53625055486667	6.07522436143333	5.86201	5.95082281123333	6.22445	6.29919	6.12448061013333	6.29918149963333	6.13569	6.20923397256667	6.37454	6.48329453663333	6.40364073036667	6.16263653343333	6.61423320653333	5.89760542423333	5.71643	5.81466599636667	5.74467	6.25205112636667	5.98693	5.33447	5.39807749253333	5.93241	5.51564891866667	6.09319990226667	6.21827659576667
ACAP2	5.12119831533333	5.24437864256667	5.20562551043333	5.09279547636667	5.57290693366667	5.32674	4.79103728126667	4.99672857026667	4.94351799066667	4.89416	4.94177147496667	5.19689594683333	4.87192	4.90566	5.12286491453333	5.27594019023333	4.84079475763333	5.23378784786667	5.22252147986667	5.07309	5.27534	4.58735852343333	4.52521	5.21969	5.09707310406667	5.13042426826667	5.62811261563333	4.99897961543333	4.95008576006667
ACAP3	5.35157	5.23679	5.17509	5.35742	5.13052	5.25599	4.99345	5.03327	5.08131	5.47163	5.4388	5.00528	5.34478	4.86954	5.33363	4.99462	5.22803	5.17789	4.84865	5.43628	5.28614	5.36048	5.23854	5.20421	5.16489	4.79791	5.09974	4.95953	5.35618
ACAT1	5.15814764903333	5.13708195546667	5.28213742286667	5.24017762593333	5.43565370323333	5.34522	5.35801824376667	5.32414	5.29603431693333	5.27596442513333	5.23603	5.48614	5.33945518516667	5.27541943336667	5.39103269323333	5.40233325706667	5.55077493833333	5.49424	5.54174	5.34366763483333	5.38601405363333	5.48043152893333	5.20509178813333	5.55702768046667	5.40975785823333	5.48153	5.48306	5.45483494706667	5.53795451703333
ACAT2	6.25434	6.35978	6.74335	6.68416	7.02836	6.69515	6.52829	6.1867	6.33251	6.44189	6.41474	6.5218	6.45661	6.27917	6.14726	6.24555	6.32235	6.42675	6.71612	6.66744	7.08382	6.40184	6.32235	7.06718	6.79047	6.68182	7.01195	6.35623	6.37399
ACBD3	7.99697	8.354	7.42239	7.64993	8.41612	8.31102	7.89518	7.88892	7.69544	7.19865	7.21711	8.22363	8.27753	6.69594	7.80456	7.9995	7.38801	7.61546	8.16052	8.10047	8.25312	7.35114	7.05848	8.04498	7.85012	7.83684	8.58033	7.97934	8.13228
ACBD4	6.88891	6.52888	6.53568	6.64428	6.92953	6.87865	6.89633	6.71154	6.84423	6.91176	6.72718	6.89065	6.86422	7.00399	6.91465	6.43997	7.42174	7.22973	6.92911	6.92475	6.70286	7.06869	7.25711	6.9154	7.18069	7.05992	6.4318	6.7397	7.14201
ACBD5	6.13674	6.21572	6.15708	5.73376	6.42631	6.23924	5.50612	5.96846	6.0715	5.724	5.6589	6.1167	5.99133	6.04317	5.98588	5.96832	6.02644	6.1446	6.35375	5.98756	5.99089	5.39514	5.75877	6.58665	6.06929	6.02409	6.43272	5.73508	5.88224
ACBD6	6.49857	6.89863	6.47295	6.48538	7.00136	7.04666	6.67332	6.69308	6.58935	6.34798	6.53424	6.7212	6.93007	6.76669	6.63456	6.61328	6.49497	6.37524	7.16505	6.70039	6.61176	6.66621	6.64799	7.06555	6.55304	6.59699	6.83017	6.64976	7.2447
ACCS	5.8134	5.96572	6.79788	6.84604	6.73989	6.52307	6.30219	6.55759	6.41664	6.58759	6.81668	6.45151	6.69351	5.85863	6.41664	6.06613	6.59714	6.60861	6.11369	5.99999	6.07577	6.45846	6.58947	6.4983	6.12317	6.02013	6.17028	6.53255	6.35839
ACD	7.27067	7.06119	7.0613	7.34318	7.12916	7.33087	7.35388	7.3047	7.37745	6.98854	6.92148	7.3026	7.58644	7.03989	7.11101	6.83122	6.85618	7.21175	7.23234	7.23234	7.10525	7.69434	7.37166	7.13605	7.21644	7.10381	7.42816	7.3214	7.63231
ACE	4.89384	4.9005	4.9654	5.04381	4.72132	4.89464	4.68076	4.67165	4.58869	4.64421	4.81929	4.55158	4.49008	4.67413	4.62329	4.49087	4.60579	4.31626	4.21077	4.55479	4.46851	4.80221	4.62587	4.45442	4.08373	4.1031	4.36797	4.45409	4.48096
ACE2	3.6666	3.50215	3.56547	3.63241	3.57918	3.71187	3.65473	3.73514	3.78326	3.70468	3.58327	3.56667	3.68891	3.80463	3.74588	3.70875	4.05247	3.82891	3.79145	3.61449	3.59986	4.05492	3.67719	3.51846	4.48194	3.72477	4.00329	3.68735	3.64722
ACER1	4.5907	4.15866	3.96208	4.1993	4.00119	4.09105	4.45051	4.21221	4.36238	4.64937	4.46452	4.09434	4.14632	4.06845	4.33573	4.42254	4.0984	4.29138	3.84346	4.20516	4.03514	5.07721	4.46759	4.19467	4.31557	4.03514	3.92881	4.31929	4.37072
ACER3	5.4612	5.70110795403333	5.83054	5.62031	5.37956	5.27387507523333	4.72892727493333	5.18407	5.18746442988333	5.27603785626667	5.32317760421667	4.99154380613333	4.90142513206667	5.17193	5.53266219686667	5.65691909116667	5.10932341686667	5.27030112486667	5.32277954823333	5.10741671101667	5.40480645938333	4.52824	4.73557	5.3932	5.3557	4.98208118576667	5.72994789276667	4.90808621178333	5.07537283641667
ACHE	4.98788563116667	4.60998732413333	4.72057289163333	4.85339767106667	4.5642	4.70998	4.90073737856667	5.0337	5.02965	5.12123	5.01673	4.74237077673333	4.96144835923333	5.16454374646667	5.00165697073333	4.81365002963333	5.09587202676667	4.81098384843333	4.68854112286667	4.80945258413333	4.68922	5.40365158623333	4.89670482613333	4.64527479363333	4.69421772376667	4.89165959673333	4.61732399443333	5.09454963476667	5.03849640963333
ACIN1	6.86268	6.65239	6.7042	6.97908	6.63414	6.55623	6.89215	6.89476	6.69078	6.7347	6.75511	6.7042	6.79397	6.56069	6.96742	6.93386	6.95513	6.7042	6.15007	6.75095	6.32962	6.67714	7.2896	6.36925	6.47972	6.65839	6.37843	6.85565	6.69808
ACKR1	9.76414	9.60563	11.0006	11.1766	10.6078	10.4719	10.4625	10.7593	10.4523	9.87378	9.74549	10.4492	10.5901	8.58542	9.83906	9.68777	8.3334	8.28811	9.38082	9.64919	9.43884	8.99664	8.45583	9.34256	9.30426	8.20017	10.4347	10.4679	9.72868
ACKR2	4.59162641286667	4.57037883153333	4.52148781206667	4.33641122733333	4.32024164796667	4.48443352213333	4.26923997156667	4.48324657636667	4.69479	4.61048532756667	4.6285	4.37873430676667	4.25999	4.79757369786667	4.55523	4.46502287113333	4.38796071216667	4.53906308266667	4.47474758666667	4.56194858486667	4.55097458606667	4.39175833363333	4.86748513606667	4.43889999873333	4.58132622673333	4.53741	4.29893502643333	4.54577	4.39929522063333
ACKR3	6.99061	6.96091	6.35068	6.12094	6.93453	6.89025	6.33751	6.03396	5.74185	6.15629	6.20452	6.64376	6.34156	6.25702	6.84089	6.7798	6.07121	6.26581	6.40585	6.96483	7.31397	6.50118	6.19784	7.26999	7.17762	6.05478	7.12356	5.95077	6.19344
ACKR4	6.77804	7.29929	5.99551	5.29412	8.56319	8.40629	5.63345	5.83198	6.07546	5.18679	5.12885	7.23656	6.78354	6.37741	6.12705	6.00937	5.49719	5.69828	6.49574	6.75108	7.2735	5.00803	5.68989	8.58322	7.17101	5.10324	7.72412	5.39163	5.43374
ACLY	8.14373	7.96953640016667	8.39225984836667	8.17071730613333	7.94468162486667	7.71924160396667	7.77331	8.02625768483333	7.73421306256667	8.04783644773333	8.05686447026667	7.93865266953333	7.75766976586667	7.33904608556667	8.03155393353333	7.78916909036667	8.12421521556667	7.70980130523333	8.08932719793333	8.13010916643333	7.9607	7.7197	7.69497576823333	8.16667441796667	7.64522582303333	7.77333315043333	8.60369882573333	8.03527754336667	8.24804
ACMSD	3.61873	3.35298	3.41478	3.28188	3.27516	3.31156	3.62183	3.31214	3.59756	3.41199	3.42424	3.37604	3.33354	3.34852	3.46751	3.38454	3.3079	3.28426	3.40198	3.37626	3.52815	3.4362	3.59268	3.43805	3.43552	3.36942	3.12124	3.26971	3.58353
ACN9	3.81536	4.06742	3.84649	3.7889	4.19236	4.24198	3.43718	3.62193	3.65768	3.48832	3.8311	3.8311	4.0534	4.00506	3.8029	3.8311	3.75039	3.64569	4.15559	3.89838	4.03514	3.48766	3.70808	4.76572	4.08257	3.8699	4.27602	4.06998	3.83288
ACO1	6.20118	6.45543	6.65469	6.66042	5.68325	5.75782	5.70752	5.9402	5.72292	6.20724	6.34779	5.58206	5.63666	5.3815	5.84643	5.81784	5.68748	5.76932	6.20488	6.49253	6.5099	5.82653	6.04979	5.71239	5.85518	5.79522	5.91664	6.02306	6.16567
ACO2	6.37429	6.31122	6.39164	6.47198	6.42335	6.24616	6.21375	6.42353	6.44971	6.62479	6.5811	6.44587	6.33651	6.32715	6.25113	6.17433	6.57537	6.46669	6.44123	6.56804	6.31111	6.95408	7.2663	6.4489	6.42087	6.35488	6.52026	6.61864	6.42885
ACOT11	5.01739	4.76946	4.72053	4.71334	4.6951	4.91078	5.00294	4.73512	4.7959	4.82395	4.97016	4.77355	4.88997	5.11204	4.75358	4.69413	5.02136	5.03798	4.57315	4.9025	4.92315	5.30624	5.20878	4.66788	4.86816	4.87559	4.61849	4.84061	5.00069
ACOT12	3.43671	3.30535	3.30995	3.17732	3.16866	3.06404	3.31542	3.16154	3.16967	3.11263	3.01144	3.11367	3.16154	3.25923	3.23291	3.43091	3.26157	3.05758	3.32707	3.18716	3.34708	3.07293	3.20901	3.20453	3.17657	3.20453	3.20701	3.26635	3.43456
ACOT13	6.7915	7.17473	6.73857	6.97906	7.08844	7.21974	6.45676	6.42687	6.64512	6.50777	6.85119	6.7772	6.92877	7.58951	7.66419	7.66706	6.12926	6.22133	7.12859	6.77623	7.01412	6.27678	6.52097	7.21688	6.52015	6.85119	7.10584	6.27417	6.80077
ACOT4	4.67166	4.26895	4.40756	4.90423	4.39094	4.49091	4.26682	4.35814	4.74594	4.50211	4.64265	4.47131	4.2202	4.67115	4.22172	4.31143	3.99783	4.1703	3.97234	4.09324	4.05953	4.55823	4.4418	4.3135	4.39012	3.81755	4.56815	4.33022	4.1338
ACOT6	3.42739	3.53903	3.37335	3.57767	3.44275	3.44946	3.77656	3.60896	3.65929	3.76064	3.65355	3.54188	3.53903	3.50653	3.45601	3.53903	3.47385	3.48234	3.26187	3.68661	3.36978	4.16268	3.47741	3.59021	3.36497	3.58353	3.33558	3.64619	3.67608
ACOT7	6.90111	6.80848	6.55188	6.74618	6.31563	6.27458	6.73085	6.80534	6.43863	6.95289	6.96618	6.53731	6.73996	6.89167	6.63855	6.71184	7.12808	6.74835	6.48814	6.76092	6.53183	7.30177	6.92772	6.69489	6.41867	6.98873	6.89172	6.54578	6.7672
ACOT8	5.12373	4.74969	4.84137	5.00433	4.92341	4.97783	4.91126	4.84539	5.12512	4.99635	4.96739	5.11223	5.01348	4.87587	4.77812	4.98535	5.02813	4.79962	4.79468	4.76315	4.8988	4.90672	4.92053	5.25587	4.91301	4.65242	4.87614	4.97525	5.04303
ACOT9	8.18418	8.35214	7.95229	8.23062	8.00437	8.02917	8.27972	8.1118	7.70526	7.98767	7.90501	8.12057	8.0555	7.95148	7.9501	8.03755	8.06663	8.09799	8.58756	8.5401	8.6117	8.45038	8.04184	8.44441	8.48625	7.97547	8.57748	8.09297	8.67128
ACOX1	5.18007	5.31048	5.40911	5.36688	5.41044	5.38474	5.15967	4.95092	5.07221	5.29646	5.17611	5.28571	5.33169	4.97164	5.30246	5.24375	5.46172	5.29047	5.40718	5.3658	5.49428	5.44833	4.89192	5.27547	5.50284	5.31178	5.52816	5.32123	5.21842
ACOX2	6.32272	6.14749	6.60097	6.39351	6.45455	6.80778	6.14858	6.26148	6.21977	6.41318	6.27267	6.33944	6.74814	6.61873	5.80801	5.83282	6.46427	6.81424	6.62376	6.62074	6.4348	7.0502	6.55618	6.71714	6.66904	6.32458	6.50606	6.20341	6.59338
ACOX3	5.7595	6.00184	6.16513	5.96514	6.07642	5.95624	5.90225	6.17735	6.19134	6.12975	6.14903	6.00953	5.71063	5.86984	5.57302	5.55693	5.68582	6.07712	5.90966	5.93433	6.18011	5.85219	5.54941	5.74595	6.15693	5.65256	5.99912	6.08625	5.75505
ACOXL	3.7286	3.68334	3.63051	3.68129	3.60367	3.69357	3.96478	3.76474	3.82549	3.91619	3.77565	3.75759	3.83522	3.81634	3.81451	3.96334	3.95245	3.54666	3.4906	3.70017	3.57983	3.76105	3.87156	3.59861	3.53444	3.85768	3.63429	3.7633	3.8762
ACP1	6.28743	6.28313	6.28229	6.55253	6.73433	6.65568	6.50762	6.45937	6.16645	6.2702	6.20482	6.63033	6.77316	6.56416	6.48636	6.66339	6.40344	6.30702	6.94936	6.24826	6.48147	6.76974	6.31952	6.92927	6.40291	6.4564	6.6543	6.51646	6.80559
ACP2	7.53222	7.40134	7.56269	7.6475	7.30647	7.35633	6.71777	7.13355	6.93947	7.03898	7.223	7.48526	7.61322	6.52028	7.06911	6.80097	6.78695	6.6734	6.42256	6.79284	6.6454	7.20001	7.22113	6.74596	6.42836	6.186	7.51538	6.69309	6.55438
ACP5	8.53597	8.4361	8.03286	8.60576	7.53681	7.48995	4.9367	8.17921	7.78633	7.79114	7.81965	6.71865	6.57117	6.83288	8.91259	8.70802	5.77986	5.2795	4.55412	5.5945	5.46769	5.53851	4.83992	6.49694	4.81635	5.9351	7.80781	5.69148	5.36995
ACP6	5.36813	5.45794	5.33336	5.34011	5.31655	5.26727	5.45908	5.35796	5.58086	5.31693	5.58156	5.36604	5.46423	5.55308	4.91208	5.27939	5.69447	5.7662	6.11005	5.64997	5.66065	5.36964	5.84257	5.58053	5.59145	5.74247	5.42108	5.6937	5.92375
ACPP	3.54400018763333	3.54748738793333	3.53048562943333	3.47709614223333	3.43806	3.51170431793333	3.56427601666667	3.45364672756667	3.50769	3.54738374223333	3.62019379086667	3.71119	3.57157122503333	3.59310764606667	3.59914	3.45097368946667	3.33546	3.64332018143333	3.43425612786667	3.60438082756667	3.41203	3.49239517213333	3.53795687663333	3.53696175436667	3.74008070343333	3.47582052216667	3.49195	3.46608	3.63058
ACPT	5.76555	5.72319	5.7766	5.71452	5.68531	6.03923	5.98026	5.85442	5.80804	5.99026	5.98046	5.85637	5.72478	5.91493	6.03978	5.76555	6.08163	5.8806	5.86091	5.78781	5.72153	6.94526	5.92907	5.83312	5.86091	6.06389	5.40049	5.75547	5.89146
ACR	4.97121	4.6212	4.80001	5.03656	4.5275	4.96612	5.11169	4.88959	5.00637	4.96441	4.79707	4.68133	4.94788	5.19805	4.79707	4.79707	4.86581	4.76957	4.41868	4.84142	4.48801	4.84983	4.75159	4.71627	4.7356	4.67666	4.71154	4.78577	4.74174
ACRBP	4.96035861666667	4.67049240916667	4.81002513073333	5.04341	4.68936	4.61354	5.22926062493333	5.00627669253333	4.85087386753333	5.09437982166667	5.08960518296667	4.49450997816667	5.07556030506667	4.88095318183333	5.13253	4.94273380886667	5.24999470716667	4.77322662553333	4.57698502136667	4.72978	4.43861196353333	5.70220582043333	4.83809798376667	4.57518553906667	4.37573692156667	4.70315313533333	4.6396	5.10349	4.78274
ACRC	4.11446	3.91011	4.20611	4.10272	4.11839	3.88146	4.44824	4.06393	3.90697	4.06393	3.99094	3.98124	3.94629	4.36707	4.67505	4.06393	4.67575	4.0817	4.04691	3.89626	3.77703	4.09021	3.97046	3.80859	4.02298	4.32891	3.89008	4.18861	3.93321
ACRV1	4.56408915196667	4.43876	4.40338066506667	4.17006	4.25205984801667	4.36495076216667	4.42702641551667	4.22096	4.44121733658333	4.37913571738333	4.29403506543333	4.33534847758333	4.28623170211667	4.36901847268333	4.15739651951667	4.25036	4.18223533381667	4.31849	4.21413463828333	4.44810359981667	4.28685122053333	4.18151885828333	4.64839366193333	4.40034963941667	4.27992275746667	4.33744427793333	4.25374709031667	4.24244891058333	4.17157099966667
ACSBG1	3.79313	3.95268	3.98058	3.85915	3.81595	3.88606	4.00878	3.86647	3.9879	3.99486	3.90641	4.07763	3.87222	3.91074	3.9518	3.96289	3.92021	4.0581	3.92935	4.01804	3.90257	3.98356	4.30031	4.14767	3.95632	3.89614	4.40054	3.84329	4.08087
ACSBG2	3.98576	3.7253	3.63046	3.94986	3.75189	3.76855	3.76814	4.19122	4.19561	4.11875	3.82886	3.67237	3.9911	3.92576	4.11628	3.68123	4.12812	3.85872	3.60181	3.80357	3.56793	3.92576	4.00188	3.84507	4.12675	3.80905	3.69361	4.11135	4.09403
ACSF2	6.05406	6.20701	5.83789	6.30406	6.41996	6.3642	5.55465	5.80851	5.58254	5.87831	6.25437	5.85442	6.02737	5.81795	5.7719	5.97527	5.80352	5.72578	5.81897	5.69844	5.69333	5.66126	5.6395	5.51659	5.82936	5.39612	6.07799	5.23936	5.85137
ACSF3	5.08133890016667	4.74367	4.89490960583333	4.88797142226667	4.73875665053333	4.88179	5.26680457066667	5.00555	4.97985837193333	4.99327564033333	4.84729	4.85334	5.06628	4.97261079343333	5.14577601156667	4.93593746313333	4.98722298673333	4.91513659843333	4.74660695873333	4.86958485233333	4.75835683376667	5.32975	4.85758646546667	4.76677163713333	5.05886480826667	4.83675316733333	4.63053	5.03063996453333	4.97646
ACSL1	8.57169	8.83211	8.50836	8.34384	7.74024	7.7591	7.28243	9.2572	9.23378	7.92263	8.06848	7.4068	7.16807	8.21082	8.96258	9.00058	8.31743	8.56946	8.65365	7.85325	8.11075	7.11919	7.0452	7.6972	8.30826	8.134	8.52081	8.5432	8.1391
ACSL3	8.28091792773333	8.31515173586667	8.15834198566667	8.12308859466667	8.29794909253333	8.25457743813333	8.21506	8.35113920363333	8.38122777243333	8.26303422116667	8.31266786116667	8.54078778093333	8.35182946236667	7.88339691356667	7.86146	7.94467263383333	8.56212173196667	8.96637068736667	8.83740217773333	8.69802229043333	8.97476	8.51642	8.37850559673333	8.62789590093333	8.84512134766667	8.60053	8.33767	8.41038	8.30037969193333
ACSL4	4.99027847386667	5.09104	4.64392057656667	4.28074	4.68063	4.57456594616667	4.72351232413333	4.77786	5.11975185563333	4.60293041023333	4.62332704363333	4.56638	4.38002747946667	4.78733	4.9416	5.04699122233333	5.11018571353333	5.16213	4.95362463513333	5.03998	5.31087	4.31531	4.64971609336667	4.76999212226667	4.94107804236667	4.95103	5.06609	4.82701725693333	4.40292699736667
ACSL5	7.04926	7.05873	7.19088	7.21901	7.10033	7.06817	7.0651	7.06362	6.85092	6.32306	6.39652	6.94749	6.92104	6.48881	7.28464	7.28915	5.89049	6.00832	6.29587	6.53103	6.61076	5.50226	5.86222	6.28401	6.58315	5.68447	7.73952	6.67221	5.86371
ACSL6	3.51219	3.36636	3.39596	3.33022	3.31885	3.4607	3.39605	3.33121	3.51736	3.5464	3.51369	3.35407	3.29834	3.71009	3.40821	3.44189	3.39888	3.42954	3.29617	3.39494	3.34452	3.49179	3.66823	3.40699	3.45312	3.38525	3.42468	3.32292	3.44741
ACSM1	4.11161	4.04776	3.85898	3.92239	3.92708	3.93507	4.13921	3.82588	4.03976	4.01506	4.172	3.86888	3.98513	4.30396	3.98298	3.90555	4.04304	3.99033	3.82329	4.00328	3.84698	4.35791	4.20864	3.86979	4.02576	4.15445	3.89465	3.9659	4.01924
ACSM2A	3.26592	3.33981	3.23126	3.15137	3.19827	3.17814	3.2736	3.27397	3.37656	3.31816	3.22423	3.19843	3.24221	3.20966	3.11104	3.19077	3.25461	3.2334	3.14801	3.23149	3.11543	3.44476	3.26301	3.22028	3.25961	3.15399	3.032	3.26031	3.12433
ACSM2B	3.74376	3.44502	3.37264	3.33872	3.19429	3.43124	3.35095	3.42658	3.42658	3.3609	3.50046	3.33491	3.43431	3.47156	3.42658	3.29711	3.719	3.48173	3.54011	3.47045	3.25127	3.5595	3.66034	3.39548	3.59877	3.51995	3.43943	3.39583	3.42658
ACSM3	3.99359	4.0728	4.08331	4.00591	3.99443	3.92289	3.94649	4.00591	4.07302	3.89928	3.76281	4.09278	4.21925	4.15612	3.9563	3.93876	4.19753	3.93975	3.99805	3.87876	3.89176	4.05053	4.0583	3.95391	4.14389	3.73946	3.76487	3.95397	4.06945
ACSM5	4.55139960333333	4.47356073473333	4.40715	4.34474336053333	4.39777574173333	4.46087	4.50805406356667	4.29466995713333	4.47872286326667	4.36785	4.58740293976667	4.21035998253333	4.18746266633333	4.51042424966667	4.33372726956667	4.45284738183333	4.45528824816667	4.48470746816667	4.38928651936667	4.29817	4.08798944836667	4.27221444866667	4.34485987136667	4.43168	4.25794456676667	4.25488308463333	4.26251	4.2522	4.23521314276667
ACSS1	5.23488	4.9459	5.18869	5.17905	5.02609	5.14907	5.17807	5.26107	5.17571	5.27766	5.15919	5.14487	5.2249	5.23276	5.26772	5.33278	5.29147	5.12166	4.99784	5.04889	4.9807	5.34247	5.42662	4.84374	5.13501	5.37687	4.80128	5.21173	5.27293
ACSS2	7.16974	7.2216	7.5798	7.45964	7.24551	7.05613	7.42186	7.45655	7.14297	7.48836	7.55522	7.20956	7.3533	7.12362	7.26966	6.81097	7.72545	7.43477	7.49392	7.27943	7.23589	7.50417	7.66801	7.35697	7.58523	7.71498	7.82273	7.49674	7.65056
ACSS3	5.05359	5.30918	5.31	4.99941	5.23715	5.51493	5.21295	5.22438	5.43227	4.4647	4.69116	5.32314	5.05478	4.86144	4.92664	4.77563	5.30223	5.51338	6.10952	5.47623	5.61857	5.1726	5.50299	5.80707	5.83507	5.64611	5.54439	5.5086	5.63547
ACTA1	4.00243	3.63161	3.50851	3.86174	3.87213	3.40493	3.59505	3.86174	3.80672	4.35077	3.96187	3.9418	3.7986	3.58159	3.82601	3.37541	4.25346	3.69154	4.14195	3.72981	3.96137	4.78687	4.84768	3.82289	3.49088	3.73209	3.5189	4.33329	4.31194
ACTA2	8.40168	8.374	8.3881	8.505	8.38945	8.33188	8.58703	8.48617	8.57928	8.6955	8.63628	8.49516	8.44114	8.34495	8.20564	8.34731	8.69893	8.78233	8.832	8.66802	8.77567	8.61543	8.83446	8.47328	8.82394	8.53475	8.56762	9.06565	8.58634
ACTA2-AS1	5.58971	5.88084	5.60093	5.51045	5.82589	5.8757	5.93102	5.69447	6.06242	5.87238	5.92084	5.4322	5.50416	5.99822	5.91962	6.00913	5.88084	5.61606	6.27029	5.76554	6.04321	5.05685	6.94648	5.78779	6.82161	5.61851	6.21576	6.39639	6.02919
ACTB	13.3133795718333	13.0589711964167	13.2673	13.1533663319167	13.0816377593667	12.8371	13.1315791838333	13.2854	13.0652991185667	13.3774445333667	13.3157058726333	13.181	13.0762653076833	12.7490228997167	12.8648589510833	12.7394195825667	13.4157	13.3255586025833	13.2779839801667	13.3573146670167	13.2159	13.4344	13.4252	13.1643	12.9961	13.1543	12.9722899374333	13.3894	13.5190433796167
ACTC1	10.4542	10.4114	10.4643	10.5514	10.2685	10.279	10.2242	10.4068	10.5514	12.0101	12.2178	10.0998	10.0029	9.3946	8.56638	7.95627	11.1213	11.3454	10.7538	11.8144	11.7507	10.6942	10.8463	11.3651	10.0487	9.71225	9.66865	10.7742	10.6957
ACTG2	7.25252	7.18656	7.25317	7.43864	7.10561	7.18621	7.62274	7.57147	7.58509	7.99152	7.90887	7.45786	7.42955	7.68822	6.60262	6.54497	8.05507	7.97755	8.01743	7.62726	7.56366	8.43583	8.25925	7.7404	8.04836	7.32726	6.97603	8.19593	8.03329
ACTL10	4.87296	4.56602	4.82703	5.10638	4.76659	4.82149	5.746	5.44498	5.35436	5.38652	5.01533	5.01447	5.5038	5.15943	5.12055	4.98347	5.12768	5.10184	5.17347	4.85994	4.73427	5.77923	4.88225	4.76977	4.90684	5.19369	4.52515	5.02715	5.58425
ACTL6A	6.92101	7.11317	6.90197	6.50324	7.41514	7.06551	5.88272	6.61392	6.78672	6.26709	6.54893	6.8445	6.45393	5.87002	6.23184	6.44267	6.38219	7.00246	7.84005	6.8668	7.41378	5.93865	6.55198	7.62611	6.90691	6.76516	7.48106	6.7951	6.67035
ACTL6B	4.48953	4.29857	4.30841	4.35204	4.31181	4.37786	4.67168	4.39648	4.47563	4.55228	4.41255	4.40212	4.45609	4.57869	4.25273	4.29399	4.31597	4.54375	4.42714	4.42234	4.14557	5.26808	4.58711	4.3451	4.29839	4.17145	4.25155	4.52437	4.36302
ACTL7A	4.68282	4.51265	4.49217	4.45817	4.45286	4.47277	4.9106	4.53122	4.66141	4.63004	4.69924	4.42729	4.44075	4.5089	4.35597	4.4647	4.57877	4.65491	4.29077	4.47913	4.31666	5.19063	4.51354	4.57552	4.56685	4.61257	4.53122	4.31248	4.62724
ACTL7B	4.45026	3.95863	4.19933	4.50974	4.28462	4.45026	4.7206	4.42977	4.4395	4.72083	4.58725	4.22738	4.76212	4.56268	4.40568	4.27143	4.36471	4.29661	4.45026	4.54929	4.4588	5.0132	4.30996	4.30846	4.23078	4.55014	4.55404	4.65398	4.51728
ACTL8	6.1496	5.7652	5.76278	6.06725	5.44759	5.69725	5.85275	6.05286	6.23837	6.30013	6.12935	5.86567	5.92681	6.53675	6.16071	6.03125	6.28728	5.87649	5.65567	6.05492	5.87044	5.96887	6.03959	6.02048	5.76675	5.84805	5.46933	5.96285	5.89899
ACTL9	3.77336	3.83199	3.66994	3.89913	3.57346	4.05205	3.86973	4.15675	3.97348	4.03704	3.71883	3.8002	3.89101	4.53189	3.45121	3.49642	3.93302	4.12459	4.02627	3.76795	3.84555	4.97828	3.66701	4.01081	3.87436	3.86943	3.87645	4.20913	3.8957
ACTN1	10.0267	9.85704	9.88744	9.94378	9.71778	9.74784	10.020637671325	10.0911	10.120061238475	10.386460119925	10.395518534025	10.0688	10.0468	9.97722	9.45164	9.43927	10.4368	10.385427927225	10.266540049575	10.237457186125	10.166	10.370776586475	10.4635	9.84322	10.146112861725	10.027144897575	9.51121	10.312079386675	10.3957
ACTN2	4.88499	4.64252	4.75586	4.77409	4.6554	4.60147	5.03792	4.90069	4.90791	5.09845	5.00389	4.93452	4.95393	5.14178	4.723	4.7246	5.77313	5.66632	5.35367	5.35723	5.28235	5.75189	5.84518	5.05547	6.28274	5.05113	4.65473	5.37901	5.57472
ACTN3	5.61661	5.22153	5.40427	5.19331	5.10995	5.30737	5.66821	5.36449	5.71853	5.48699	5.5938	5.2216	5.40427	5.47424	5.00692	5.15682	5.3733	5.71967	5.54363	5.75563	5.13896	5.9761	5.68562	5.56174	5.53702	5.1416	5.01632	5.42817	5.65033
ACTN4	9.88388	9.91419	9.89947	10.1928	9.68288	9.81566	9.756	10.2126	10.0492	10.6806	10.7452	10.0623	10.3386	10.0483	9.67551	9.51664	10.6456	10.5774	10.2644	10.4384	10.3939	10.8953	10.4148	10.18	9.84359	10.6504	9.52698	10.2732	10.6292
ACTR10	9.61586	9.55736	9.43097	9.78314	9.9048	9.98533	9.66247	9.50262	9.48432	9.34661	9.46059	9.81379	9.92854	9.26854	9.72966	9.67936	9.83841	9.97851	10.1411	9.81348	9.94522	10.0518	9.12401	10.2566	9.93455	9.70908	9.99379	9.73652	9.79775
ACTR1A	7.80827	7.67545	7.89811	8.13596	7.67917	7.56436	7.79104	7.87482	7.5665	7.84447	7.92689	7.6357	7.81858	7.46896	7.53153	7.53922	7.98123	7.86635	8.29036	7.76983	7.73381	8.29263	7.99132	7.87453	7.74162	7.42081	7.84254	7.99421	8.59018
ACTR1B	7.48803	7.37612	7.36045	7.60435	7.43803	7.49066	7.61489	7.75385	7.48786	7.72355	7.74318	7.49323	7.61875	7.60435	7.18057	7.06126	7.89743	7.78419	7.96834	7.69104	7.57048	8.01905	8.0612	7.60435	7.35283	7.47906	7.336	7.66599	8.18078
ACTR2	6.65427401141429	6.52907672271429	6.48185	6.21173865444286	6.74176017211429	6.35666222874286	6.32441489652857	6.20645512014286	6.10236495322857	6.39273703154286	6.38070999818571	6.86864	6.65568742958571	6.26351961201429	6.33891657252857	6.36606104932857	6.58188721852857	6.35662739261429	6.45009790447143	6.77883085142857	6.92520153544286	6.77310714864286	6.35473207405714	6.19928499931429	6.05332	6.49672153962857	6.91916	6.73197477055714	6.36061556301429
ACTR3	8.29076	8.55949	8.4585	8.2975	8.42179	8.22588	7.7741	7.92329	7.94698	8.27794	8.31402	8.20955	7.96936	8.0027	8.10616	8.2453	8.21788	8.48174	9.07924	8.52019	8.79896	7.73641	7.75934	8.58781	8.67395	8.28771	8.78997	8.1632	8.60781
ACTR3B	4.22684	4.16778	4.1474	4.52929	4.38058	4.44049	4.33958	4.16731	4.40043	4.37409	4.36063	4.28318	4.40784	4.36802	4.18354	4.50987	4.29699	4.45035	4.79208	4.30472	4.36635	4.53562	4.30997	4.51787	4.52701	4.39505	4.57395	4.6549	4.76958
ACTR3BP2	3.88387	3.76401	3.76385	3.57911	3.48725	3.7426	3.69046	4.06712	3.93829	3.78067	3.84396	3.84056	3.5298	3.78931	3.95896	3.78373	3.75374	3.88733	3.78075	3.89736	3.77703	3.66809	4.09319	3.64938	3.85966	3.85671	3.63595	3.67989	3.8581
ACTR3C	3.57226	3.84242	3.59701	3.86755	3.69855	3.71246	3.8509	3.81842	3.96084	3.90288	3.82834	3.74125	3.66618	3.61609	3.7898	3.79022	4.0117	3.63634	3.7724	3.72237	3.8011	3.70284	3.9736	3.5314	3.7196	3.6338	3.53235	3.84478	3.74907
ACTR5	5.54979	5.54059	5.69295	5.89026	5.78493	5.59449	6.0433	5.75986	5.69827	5.7669	5.87188	5.75734	5.94456	5.30197	5.73297	5.7851	5.70697	5.67873	6.0291	5.57068	5.72931	6.15679	5.81488	6.11043	5.43024	5.31845	5.67331	5.95884	6.15169
ACTR6	5.33085	5.57697	5.5002	5.33322	5.78664	5.57943	5.3223	5.41326	5.39951	5.05303	5.2793	5.54151	5.46183	5.28377	5.31592	5.43462	5.39242	5.505	5.75894	5.45538	5.77995	5.24797	5.23709	5.9143	5.7362	5.74547	5.75423	5.58655	5.52598
ACTR8	6.01893	5.95521	6.06892	6.03404	6.06098	6.22824	5.89209	6.00994	6.06916	5.98215	6.03462	6.16347	5.93586	5.93648	5.93045	6.1026	5.93412	5.77235	5.99825	6.01881	6.05963	5.97605	6.30077	5.87863	5.95368	5.87344	5.9406	6.07008	5.99971
ACTRT2	4.82577	4.60311	4.23942	4.64029	4.26548	4.26286	4.69166	4.75309	5.01629	4.6922	4.49723	4.42237	4.81897	4.81329	4.47705	4.43707	4.58014	4.4745	4.25973	4.44926	4.61805	5.92362	4.7617	4.80761	4.80703	4.74466	4.5477	4.69245	4.35114
ACTRT3	4.06354	4.25706	4.5645	4.204	4.17772	4.204	4.10436	4.2532	4.25347	4.06339	4.29215	4.3405	3.93961	4.34166	4.01802	4.17203	4.23279	4.46658	4.4065	4.18425	3.96198	4.03867	4.38214	4.55977	4.29546	4.204	3.87739	4.16662	3.86603
ACVR1	8.41701	8.79677	8.62193	8.60686	8.80865	8.50454	8.02632	8.4151	8.44523	8.30148	8.41055	8.52075	8.46458	7.74114	8.20206	8.32113	8.29222	8.57632	9.21131	8.22138	8.69185	8.24199	7.7946	9.38646	8.63335	8.27571	8.69407	8.17458	8.48685
ACVR1B	5.07559	4.98580858868333	5.09303	5.18583	4.90230664666667	4.93184	5.14820720478333	5.20657392668333	5.26625	5.20166579198333	5.20516	4.95893724373333	5.07393951003333	5.19731	5.24054278963333	5.13929510933333	4.99908054001667	5.00126953791667	4.82084	5.00011098193333	4.97295	5.25770960441667	5.00400804658333	4.88036047148333	5.09052	5.07240527656667	4.90590636386667	5.11272843388333	5.02973829033333
ACVR1C	3.47722	3.54996	3.86751	3.52796	3.65231	3.67084	3.6525	3.3822	3.57067	3.47492	3.61889	3.72163	3.44134	3.81172	3.6306	3.59234	3.38672	3.56196	3.46532	3.62473	3.49991	3.23741	3.51258	3.60253	3.59671	3.72851	4.50022	3.49664	3.36827
ACVR2A	6.4283	6.64964	7.17963	7.22929	7.6607	7.18702	6.60427	6.29117	6.56236	6.50009	6.55921	7.07778	6.90491	6.57198	7.0785	7.02761	6.49385	6.60295	6.69227	6.4208	6.475	6.21524	6.6299	7.01385	6.72843	6.3765	7.22633	6.76238	6.48545
ACVR2B	4.65807	4.51330709183333	4.76346961923333	4.57215	4.67364777216667	4.70868367493333	4.52038	4.60829979006667	4.78535	4.59822	4.66214225223333	4.50398017093333	4.45367686696667	4.80267004976667	4.71772	4.48883797833333	4.38845900273333	4.62153	4.42187039746667	4.36336	4.39192667623333	4.36992993336667	4.74604377463333	4.51452	4.5051	4.64860210526667	4.59232	4.51202769773333	4.40360416633333
ACVR2B-AS1	4.36595	4.59346	4.32067	4.08214	4.56809	4.38368	4.36089	4.08466	4.71861	4.35249	4.42771	4.50468	4.15643	4.50762	4.00921	4.02958	4.2616	4.67159	4.60288	4.57202	4.40284	4.35158	4.69682	4.4975	4.47415	4.36867	4.62442	4.39532	3.86533
ACVRL1	6.14396	6.07084	6.67082	6.68307	6.51318	6.25488	6.13486	6.39231	6.32591	6.25691	6.30017	6.19751	6.21436	5.89662	6.14813	5.93566	5.80107	5.92974	5.80955	5.71437	5.57582	5.96162	5.77435	6.03463	6.48641	5.35986	6.55835	5.99555	6.2141
ACY1	4.81019	4.69705	4.43765	4.81019	3.86278	4.59144	5.34691	5.01569	5.00289	5.19743	4.81019	4.62649	4.89885	4.94261	4.96501	4.69315	5.12216	4.77675	4.70956	4.78695	4.5227	5.39164	4.8116	4.79248	4.31226	4.8622	4.4435	5.09667	4.95814
ACY3	4.78008	4.57012	4.6166	4.81719	4.435	4.7107	4.72315	4.84174	4.93729	4.89256	4.67919	4.74855	4.79016	4.87243	4.93919	4.62395	4.85932	4.88217	4.64631	4.59132	4.5917	5.34996	5.09117	4.64757	4.43335	4.77998	4.55429	4.83888	4.73977
ACYP1	6.1263	6.5307	5.93621	6.28034	6.7991	7.1767	6.28441	5.90587	5.92384	5.30153	6.12394	6.48384	6.63605	6.18739	6.48199	6.25497	6.17432	6.04091	6.31683	6.18739	6.53869	6.05137	5.15155	6.3136	6.02911	6.69958	6.69451	6.10749	5.74864
ADA	7.08103	7.10872	6.94375	6.87919	6.81355	6.94638	6.7107	6.7519	6.41458	6.29142	6.27898	6.47924	6.65691	6.49243	6.72411	6.92911	6.23771	6.19532	5.77762	6.15416	5.99712	5.75314	5.88692	6.39936	6.80068	5.75783	6.94007	6.50348	6.32944
ADAD1	3.79728	3.65833	3.76109	3.62528	3.55508	3.585	4.25316	3.66653	3.88623	3.7533	3.79883	3.66589	3.7893	3.76613	3.72324	3.73885	3.69301	3.72374	3.61971	3.64482	3.60645	4.03456	3.82041	3.55958	3.79688	3.79451	3.5486	3.65657	3.88083
ADAD2	5.68932	5.34032	5.42867	5.70773	5.29138	5.63501	5.99437	6.24761	5.86963	5.78604	6.08463	5.68771	6.12455	5.89358	6.12912	6.23861	6.02439	5.67465	5.6002	5.73607	5.31888	7.03026	5.57445	5.28086	5.3919	6.32278	5.27389	5.9026	5.79451
ADAL	4.46602591006667	4.28495182556667	4.21455500023333	4.45941	4.51284750296667	4.38233	4.26093445206667	4.26559952926667	4.35339911116667	4.32552691923333	4.27296271923333	4.47372	4.70643	4.55473714096667	4.31107353786667	4.33310405676667	4.31436979673333	4.432	4.42996	4.28427898373333	4.35237478006667	4.31113158426667	4.60612363136667	4.51175	4.48442345733333	4.21240850496667	4.31388490473333	4.3509	4.43384
ADAM10	7.04576	7.07216829063333	7.15882	7.05098133923333	7.15558	6.82191097893333	6.55799612013333	7.12848	6.89526739016667	6.55805145026667	6.63849	6.74361	6.53525	6.39105776056667	6.59915470453333	6.87149826653333	6.33309509183333	6.36370828953333	6.75075121186667	6.63526647696667	6.90928113146667	6.09317368586667	5.97866420833333	7.14121881266667	6.58214059896667	6.36411623243333	7.74223638126667	6.90443615673333	6.40588820956667
ADAM11	5.4225	4.8689	5.03799	4.85662	4.70869	4.79332	5.29774	5.20449	5.18844	5.39651	5.34425	4.99634	5.13326	4.86577	5.04789	4.84877	5.11486	5.05521	4.97905	5.09231	4.86065	5.69071	5.31948	4.71633	4.94506	4.91692	4.75089	5.10979	5.11704
ADAM12	3.90357	4.09123	3.86935	3.75685	3.80751	3.87357	3.67455	3.84132	4.01203	3.82865	3.74947	3.81615	3.78499	4.06134	3.76712	3.77378	3.62403	3.75871	3.68535	3.8269	3.75562	3.7421	3.93384	3.8188	3.79917	3.79222	3.68784	3.76079	3.81813
ADAM15	6.50533	6.24985	6.64442	6.47268	6.60083	6.59902	6.11105	6.28493	6.2483	6.56404	6.31142	6.40118	6.33357	6.104	6.04831	5.70004	6.36642	6.20658	6.01465	6.46646	6.19436	6.42025	6.66374	6.01341	6.0719	6.02623	6.63749	6.13048	6.17538
ADAM17	6.52992919776667	6.61352202473333	6.71677057506667	6.71648851373333	6.58268	6.39716628686667	6.16151744026667	6.49272403126667	6.35949695673333	6.36172	6.32646	6.28078	6.24380808013333	6.28205678653333	7.08524	6.83114	6.39552966913333	6.24614020736667	6.19183086293333	6.34864030846667	6.39984194306667	5.80682447996667	5.88122039996667	6.50718218383333	6.24298483983333	6.29012839403333	6.63901097256667	6.26795738396667	6.02852
ADAM18	3.67004	3.56629	3.46725	3.49341	3.41842	3.44174	3.54452	3.42184	3.53772	3.6306	3.63772	3.4502	3.37606	3.54382	3.59953	3.53157	3.4377	3.54335	3.34875	3.43318	3.54911	3.46899	3.67157	3.47481	3.62765	3.42973	3.39759	3.37652	3.5052
ADAM19	5.39763	5.25948	5.39139	5.35548	5.17016	4.98538	5.25837	5.32456	5.09848	5.59758	5.27209	5.34595	5.50354	5.23143	5.09954	4.99942	5.50529	5.04683	5.27547	5.36948	5.25918	5.7585	5.54241	5.36802	5.06388	5.44158	5.13543	5.5185	5.32855
ADAM2	3.15301	3.06707	3.11275	3.12567	3.05401	3.11816	3.47308	3.15588	3.16494	3.09491	3.19493	3.10856	3.25524	3.07563	3.18442	3.39583	3.15531	3.15214	3.08172	3.17131	3.0949	3.31633	3.03124	3.06958	3.18517	3.15214	3.24468	2.93623	3.27738
ADAM20	4.39647	4.11692	4.18004	4.06187	3.88558	4.10506	4.21567	4.14319	4.42462	4.22256	4.2753	4.09159	3.91768	4.69648	4.06152	4.14795	4.13758	4.24861	4.13625	4.20026	4.02154	4.0153	4.4836	4.16776	4.17946	4.31727	3.77669	4.22643	4.2272
ADAM21	3.66172	3.52017	3.51834	3.63954	3.53916	3.55016	3.63573	3.58168	3.54871	3.55893	3.7776	3.45499	3.44255	3.72491	3.56807	3.47826	3.63505	3.69796	3.48027	3.64716	3.84028	3.65029	3.79022	3.65456	3.63118	3.68133	3.52521	3.61069	3.75805
ADAM22	3.99552	3.8355	3.81681	3.87132	3.8061837276375	3.86894	3.8910438937125	3.85927	3.9284868101375	3.85537	3.83598	3.7595393534125	3.81668	3.92059	3.85299	3.75861	3.7885741327875	3.86582	3.8532437848625	3.87666	3.8353292410875	3.8571469838875	4.1118910684125	3.81583	4.1270541647625	3.8253196518375	3.93716	3.8387984477625	3.79156
ADAM23	4.19723	4.16485	4.38862	4.29532	4.41242	4.24204	3.96123	4.1786	4.10949	4.26687	4.41702	4.2505	4.27805	4.06401	4.43646	4.32888	4.13036	4.02879	4.22174	4.2538	4.25927	4.08563	4.27146	4.68296	4.26262	4.1406	4.80888	3.82606	4.19265
ADAM28	4.88344	5.13151	4.63028	4.57697	4.80791	4.95231	4.50018	4.87115	4.97559	4.58495	4.43765	5.01998	5.08657	4.55559	4.95369	4.80899	4.27135	4.3292	4.28178	4.422	4.43035	4.47065	4.37989	4.44421	4.23663	4.38658	4.74917	4.16554	4.37275
ADAM30	3.75584	3.6571	3.65717	3.78339	3.44228	3.66876	3.98974	3.78453	3.96904	3.81847	3.75542	3.68488	3.81694	3.92001	3.80393	3.83773	3.86738	3.75431	3.69805	3.77436	3.74829	3.9282	3.91119	3.72214	3.63922	3.91175	3.75543	3.8025	3.80539
ADAM32	3.80895	3.93817	3.56603	4.06921	3.9077	4.03566	3.90561	3.9025	3.98078	3.90978	3.61527	3.84202	3.96693	3.96988	3.67158	3.59275	3.6324	3.74773	3.88173	3.84723	3.58911	4.21131	3.93582	3.89431	4.2129	3.91125	4.03373	3.76552	4.02533
ADAM33	7.36025	7.36324	7.03357	7.40122	7.49517	7.55658	8.07949	7.19168	7.17853	7.40613	7.62546	7.31795	7.3867	8.10372	7.39473	7.27103	8.36532	8.37661	8.00442	7.93094	7.87993	8.10392	8.20439	7.75898	8.28078	7.47732	7.50519	7.62475	7.83803
ADAM3A	3.02379	3.28248	3.2632	3.26622	3.18743	3.20439	3.44426	3.26622	3.17973	3.31177	3.26622	3.40198	3.47479	3.31183	3.57748	3.41691	3.29099	3.12956	3.15612	3.0522	3.31935	3.59295	3.53084	3.36868	3.24375	3.3066	3.13925	3.23911	3.27479
ADAM5	3.89594	3.81309	3.81335	3.7567	3.74538	3.773	3.76205	3.71624	3.83532	3.9009	3.8513	3.71928	3.64968	3.74342	3.6214	3.63172	3.95954	3.78479	3.70183	3.87198	3.721	3.83078	4.1444	3.71243	3.77609	3.78133	3.69386	3.71403	3.7221
ADAM6	4.02634	4.02634	4.07507	4.03716	3.9021	4.1958	3.88303	4.25608	3.94072	4.09678	4.35893	4.02634	3.89685	4.40139	3.87813	4.02634	3.93056	3.97102	3.77683	4.08845	3.86386	4.65394	4.07218	3.86374	4.33217	4.06832	4.05617	3.90748	4.03583
ADAM7	3.66469947933333	3.57101099043333	3.56881	3.63161	3.58078	3.58457	3.85444452163333	3.54078792216667	3.8088	3.66452664906667	3.75039	3.54239802253333	3.65959	3.78885373963333	3.69723999136667	3.52364	3.59797	3.62867768536667	3.65986839546667	3.6684	3.51953136433333	3.72004	3.78517	3.64381975926667	3.59648312913333	3.74240862793333	3.60642578403333	3.61831537846667	3.56375456286667
ADAM8	5.91764	5.5365	5.1509	5.68952	4.94569	4.88142	5.21611	6.07197	5.58194	5.23478	5.14533	5.17178	5.65755	5.86321	5.83828	5.48045	5.72613	4.89717	4.88138	4.87856	4.85444	5.85377	4.95904	4.64655	4.54233	4.79921	4.94651	5.221	4.99691
ADAM9	6.99304852763333	6.88705859533333	6.91721	6.66757	7.12126499366667	6.73588	6.32642	6.80970066926667	6.68094651213333	6.57135	6.62485249906667	6.74297173056667	6.59760778246667	6.26904218896667	6.72174130823333	6.92181118923333	6.33844	6.47548	6.97714132666667	6.70557821796667	6.79018600396667	6.62500490026667	5.98827798456667	7.17176	6.7012	6.8152	6.64045	6.60205325803333	6.70854790126667
ADAMDEC1	6.96415	7.24797	5.59726	5.48674	5.33708	5.36498	3.81385	5.06561	5.35788	4.81038	5.04431	5.19459	5.22566	4.15997	7.30273	7.53405	3.40436	3.76313	3.4289	3.78145	4.18529	3.51807	3.75899	3.98859	3.36053	3.57625	5.81441	3.16413	3.70851
ADAMTS1	10.0635	9.99849	9.6658	9.66247	9.05684	9.03647	9.06934	9.33134	9.32913	9.28215	9.32119	8.69271	8.60378	8.51899	9.1579	9.3017	9.16254	9.22655	9.51105	10.3213	10.3288	9.17496	9.19629	9.18145	9.89348	9.83995	9.7331	9.78066	9.15786
ADAMTS10	6.57336	6.07246	5.88232	6.50014	5.97505	6.08689	6.64842	6.46653	6.3847	6.69608	6.68193	6.43435	6.63152	6.72306	6.44342	6.52573	6.90124	6.218	6.04252	6.15935	6.00474	6.72326	6.35523	5.90973	5.8871	6.39119	5.80864	6.34403	6.74211
ADAMTS12	4.56017	4.34174	4.47836	4.83784	4.66423	4.61263	4.13184	4.41469	4.37228	4.6897	4.46305	4.52559	4.67125	4.49986	4.35292	4.5327	4.30244	4.47087	4.33758	4.51309	4.46575	4.36255	4.48656	4.44996	4.84934	4.62671	4.55563	4.45517	4.44051
ADAMTS13	5.09123	4.97332	4.83822	5.15336	5.00584	5.09126	5.29675	5.29155	5.06362	5.1326	5.04192	5.01844	5.13971	5.08373	5.19141	4.96894	5.48032	5.22097	5.08404	5.01686	5.00164	5.95179	5.07181	4.86944	5.02899	5.11189	4.84315	5.06818	5.28568
ADAMTS14	5.87074	5.45304	5.37988	5.36431	5.47283	5.56904	5.56374	5.61627	5.73121	5.80806	5.65983	5.64366	5.53101	6.04752	5.61404	5.11862	6.01347	5.74895	5.32656	5.2486	5.46201	6.55993	6.19053	5.36471	5.2156	5.56374	5.17511	5.4119	5.48605
ADAMTS15	5.21373	5.29348	5.51289	5.69766	5.2716	5.3612	5.29217	5.41833	5.53756	5.31082	5.21694	5.49697	5.6073	4.98353	5.48458	5.59137	4.9543	4.82312	4.78446	5.47706	5.34895	5.65219	5.10463	5.30301	5.29241	5.33721	4.78337	6.06051	5.09116
ADAMTS16	4.40565	4.05663	4.12178	4.25089	3.89988	4.19211	4.64908	4.33992	4.28255	4.25089	4.05975	4.10893	4.31591	4.97556	4.52063	4.18965	4.39909	4.35224	4.05579	4.56253	4.34327	4.59118	4.48654	4.01909	4.19783	4.05897	3.9732	4.42556	4.72424
ADAMTS17	3.72505	3.70990416116667	3.65400527783333	3.70455220593333	3.65486826286667	3.73083	3.77432	3.73096060383333	3.80333567676667	3.66625716866667	3.67689	3.69405	3.79528819386667	3.62127883593333	3.65954755346667	3.68129	3.83291005323333	3.78208783906667	3.67536	3.76368840713333	3.75379351966667	4.06581857653333	3.92116174703333	3.78407107833333	3.80991	3.75230959536667	3.58722226153333	3.71578320846667	3.67239457336667
ADAMTS18	4.49366	4.63789	4.03377	4.20494	4.12928	4.15511	4.35979	4.01363	4.33237	4.20634	4.22565	4.09292	4.06633	4.31121	4.09106	4.08286	3.95928	4.37382	4.12068	4.42711	4.19667	4.3715	4.45401	4.22648	4.28473	4.11432	4.0666	4.17334	4.20314
ADAMTS19	3.2334	3.22287	3.18218	3.21153	3.29359	3.24012	3.19329	3.11004	3.14148	3.29127	3.36062	3.08566	3.15994	3.28583	3.2102	3.19538	3.22923	3.15829	3.24956	3.38172	3.33874	3.32066	3.32014	3.27188	3.20762	3.24081	3.13495	3.15497	3.20174
ADAMTS2	5.78002	5.95603990673333	6.29335307486667	6.27470184283333	6.16858874076667	6.28908	5.64853	6.04662	6.08082	6.21462332506667	6.38338970973333	5.74408365826667	5.80794681883333	5.29604	6.11838988376667	5.81901347486667	5.66172	5.80910301513333	5.42473971056667	5.92687583703333	5.91929691836667	5.81301	5.84675828326667	5.93251	6.38798996066667	5.55944614786667	5.74828856813333	5.57646045186667	5.73447436436667
ADAMTS20	3.22751	3.26199	3.16307	3.07693	3.16571	3.20598	3.28017	3.1843	3.22746	3.16562	3.16175	3.17674	3.22175	3.11723	3.14244	3.1933	3.28059	3.18686	3.04446	3.24458	3.09605	3.29564	3.3404	3.242	3.18946	3.02548	3.18659	3.07103	3.19701
ADAMTS3	4.51779	4.78058	4.95768	4.29969	5.12421	4.9863	3.94193	4.41773	4.33353	4.32652	4.11156	4.63328	4.60039	4.14521	4.30835	3.94648	4.02476	3.80758	5.14538	4.42356	4.25927	3.97718	3.91717	5.1367	4.52674	4.60331	4.58329	4.65856	4.12228
ADAMTS4	5.11047	5.21957	5.18687	4.88289	4.76302	4.84503	5.14666	4.52476	4.98116	4.98217	4.96384	4.6315	4.61552	4.61309	4.6039	4.85381	4.62329	4.9836	4.62329	5.12966	4.98557	4.797	5.3427	4.76606	5.00405	4.76865	5.01211	4.84503	4.98541
ADAMTS5	6.73362	6.95328	5.84065	5.91047	7.21722	7.22802	6.92923	5.53287	5.42009	4.78625	5.08207	6.51933	6.48263	5.7186	6.78439	6.85748	6.06168	6.1533	6.05787	6.63394	6.97284	4.09969	4.36114	6.6024	7.4398	5.06992	6.8347	5.67016	5.92286
ADAMTS6	4.26987	4.12411	4.12837068843333	4.21064	4.55429	4.44989588216667	4.43568873416667	4.18115094606667	4.19820809566667	4.18070858353333	4.02230183476667	4.33488435596667	4.23472326866667	4.04172778223333	4.07078052113333	4.0876	3.9807	4.21082	4.51199	4.34762732573333	4.43100009683333	3.82373	4.13747	4.61081	4.93705736013333	3.7591	4.50858279383333	3.97392	4.40383120716667
ADAMTS7	5.00208345936667	4.77046527493333	4.76508058546667	4.90267810966667	4.56776904143333	4.82270434046667	5.15294886066667	5.14683	5.01074686696667	5.29022	4.95771941053333	4.85156558233333	4.97970193063333	5.05599648016667	5.08879877673333	5.10223165703333	5.41613382573333	4.79755624256667	4.77506873523333	4.88820173806667	4.74507542033333	5.84410101756667	5.11334476266667	4.77932	4.80945692866667	5.08506745796667	4.54962578876667	4.88151201013333	5.32713643686667
ADAMTS8	5.90931650173333	5.951	4.97773614783333	5.03263	5.99483118663333	6.03817057953333	5.46394145383333	5.57244	5.36117109023333	5.22995430066667	5.04994604163333	6.69335403186667	6.85661	5.26438	4.80148562103333	4.82824192493333	4.88166804796667	4.87689776476667	5.97434229563333	6.00621	5.84028	5.78936251173333	5.78722967243333	6.21675370186667	5.38722821506667	5.39832	4.89967	5.81879838946667	6.14526390353333
ADAMTS9	5.86722	6.10528	5.93877	5.82359	5.61043	5.69761	5.79841	5.47654	5.65365	5.37984	5.49134	5.32906	5.17997	5.31538	5.60539	5.63498	4.89351	5.06576	5.78182	6.53998	6.54972	5.09001	5.61531	5.59196	6.04204	5.66064	6.10516	5.83616	5.74827
ADAMTS9-AS2	4.29694	4.27977	4.59224	4.65659	4.69297	4.63605	4.82807	4.39406	4.51151	4.71896	4.70651	4.85328	4.77631	4.72317	4.53629	4.44719	4.69342	4.86034	4.66309	4.52068	4.49575	4.57367	4.65199	4.34545	5.04885	5.00082	4.64966	4.69842	4.68376
ADAMTSL1	4.54657754823333	4.56342634301667	4.27663569021667	4.23441	4.82824520971667	4.85457153758333	4.61964838281667	4.49080466771667	4.483	4.48183130538333	4.40363592176667	4.70496620976667	4.80359098633333	4.47392	4.20246460871667	4.21038	4.24856869231667	4.36189	4.71002215831667	4.65951	4.68197970161667	4.97084	4.85130719333333	4.91936	4.87359503683333	4.70429282601667	4.58562394446667	4.44957088588333	4.64696578158333
ADAMTSL2	4.68232	4.41306	4.387	4.91703	4.20082	4.41461	5.08652	4.74024	4.71137	4.85522	4.82616	4.36777	4.70355	4.6945	4.79001	4.89235	4.82196	4.61455	4.38028	4.62412	4.26256	5.41343	4.61041	4.25832	4.57683	4.4967	4.19715	4.65597	4.83625
ADAMTSL3	6.4637	6.39157	6.07867	6.24465	6.45831	6.48295	6.90781	6.46961	6.50057	6.63658	6.50549	6.32981	6.40343	6.42762	6.15376	6.28313	7.37227	7.26223	6.74086	6.97291	6.98185	6.78532	6.68543	7.18998	6.67528	6.89514	6.32424	6.65027	6.57552
ADAMTSL4	6.34905	6.09724	5.45409	5.6155	6.40272	6.11865	5.72337	5.65815	5.39427	5.36755	5.12169	5.88733	6.16612	5.24756	6.45858	5.97222	5.83399	5.72441	5.39649	6.14575	5.97945	5.45148	5.03033	5.88055	6.5695	6.35611	5.64835	5.25376	5.73719
ADAMTSL5	4.83876	4.54589	4.71554	4.45992	4.40767	4.54288	5.12656	4.8468	4.8341	5.16237	4.81402	4.75324	5.13075	4.78328	4.84713	4.92067	4.89441	4.92395	4.68508	4.64946	4.69059	5.98556	4.68621	4.6922	4.46727	4.83586	4.40967	4.75324	4.81537
ADAP1	6.58921	6.56452	6.36241	6.45164	6.3868	6.48545	6.49361	6.65069	6.67612	6.77508	6.63829	6.33745	6.39645	6.63058	6.27194	6.28584	6.63622	6.41671	6.23574	6.53821	6.46324	6.78162	6.96452	6.04689	6.16354	6.25378	5.8789	6.41805	6.48112
ADAP2	7.46905	7.47912	7.69452	8.00909	7.85162	8.13996	6.88965	7.21149	7.23225	7.28074	7.59101	7.63287	7.72249	7.71415	8.22023	8.2632	6.85121	6.628	6.12518	6.18881	6.0184	6.10566	6.54553	6.84387	6.75392	6.40113	7.35517	5.5513	6.05428
ADAR	9.8114	9.76411	10.0732	10.2882	9.70087	9.63038	10.0618	9.98125	9.81404	9.76703	9.85625	9.71422	9.85443	9.61207	9.94667	9.85725	9.69347	9.67404	9.77624	9.72043	9.82451	9.92176	9.79776	9.49236	9.49236	9.71041	9.88057	9.95918	10.1216
ADARB1	5.48696	5.21532	5.32857	5.45992	5.10987	5.23113	5.73071	5.55868	5.49492	5.73208	5.63401	5.35138	5.48912	5.69316	5.41461	5.36927	5.77464	5.58458	5.67971	5.55491	5.46954	5.75478	5.72241	5.30907	5.37699	5.54159	5.08255	5.73408	5.9387
ADARB2	4.63873	4.62252	4.5777	4.69297	4.43686	4.5587	4.97197	4.59458	4.9146	4.93647	4.67035	4.58769	4.79886	4.76224	4.61519	4.8975	4.6845	4.67181	4.52918	4.72015	4.49343	5.4139	4.81402	4.58054	4.71958	4.66594	4.56526	4.75703	4.81895
ADARB2-AS1	6.46898	5.95236	5.87753	5.68024	5.6847	6.18896	5.69551	5.85223	6.10173	5.83334	6.05028	5.58177	5.30333	5.82714	5.27456	5.55183	5.66627	6.01939	5.70501	6.00748	5.87958	5.51465	6.41117	6.0359	6.08394	5.69392	5.77364	6.23724	5.61404
ADAT1	4.78032	4.89116	4.97093	5.23858	5.02585	4.57336	4.74152	4.60097	4.57852	4.56322	4.81027	4.79254	4.83377	4.60157	5.10121	4.7064	5.01354	4.92388	4.93607	4.77642	4.84457	4.79991	4.30127	5.31527	5.02531	4.50881	5.51481	4.41485	5.24606
ADAT2	4.36295	4.10033	4.20541	4.4566	4.25689	4.39421	4.25932	4.02283	4.28429	3.982	4.26331	4.09111	4.1611	4.35297	4.33198	4.56012	4.34214	4.21104	4.4008	3.85741	3.9734	4.31758	3.98978	4.20775	4.3041	4.09308	4.24017	4.22225	4.29431
ADAT3	5.81994	5.92787	5.89201	5.72198	5.85546	5.89398	5.78182	5.79606	6.08094	6.08192	5.93804	5.72484	5.81728	5.62844	5.7479	5.58598	5.67995	5.81106	5.63539	5.8883	5.8144	6.25883	6.2283	5.7899	5.75157	5.86213	5.65396	5.6802	5.79015
ADCK1	6.22137	6.03035	6.51678	6.74369	6.13331	6.32739	6.64716	6.48097	6.54734	6.62086	6.69946	6.20246	6.367	6.31549	6.60696	6.49075	6.19011	6.28557	6.14003	6.26354	6.28077	6.14539	6.69707	6.19683	6.26165	6.03544	5.82589	6.20004	6.56012
ADCK2	5.87303	5.90133	5.94536	5.88432	5.8062	5.78371	5.6232	6.05804	6.11637	5.94411	5.92459	5.79495	5.78255	5.68705	5.52613	5.54348	5.71216	5.82279	6.01663	5.77558	5.737	5.7859	6.02935	6.06539	5.7021	5.52901	5.75826	5.64042	5.92248
ADCK3	5.84251	5.83051	6.10141	5.93935	5.9507	6.01719	5.98149	6.0416	5.7641	5.6355	5.91621	5.95063	5.9501	6.03303	5.66766	5.89118	5.67695	5.76261	5.58807	5.58588	5.57215	5.63998	5.75128	5.80651	5.67169	5.70305	5.93939	6.10463	5.75484
ADCK4	5.50184	5.47872	5.33996	5.44738	5.39944	5.63112	5.60256	5.4897	5.53342	5.65307	5.42048	5.40167	5.57565	5.42738	5.72709	5.49577	5.68516	5.21972	5.27774	5.35152	5.47456	6.20217	5.47143	5.20373	5.34946	5.74866	5.20449	5.40805	5.36641
ADCK5	4.80646	4.79971	4.38918	4.97858	4.47727	4.42809	5.11165	5.22998	4.92655	5.42418	4.96968	4.92655	5.30306	5.22948	5.39997	5.27185	5.34289	4.86727	4.64946	4.78749	4.59092	5.8251	4.9295	4.80006	4.32539	4.73856	4.81003	4.67851	5.31778
ADCY1	4.46686	4.33026	4.66088	4.79845	4.32799	4.49112	4.66444	4.5828	4.66692	4.57835	4.66114	4.36522	4.40629	4.73214	4.44047	4.39798	4.47734	4.62674	4.21086	4.4466	4.36398	4.73536	4.76388	4.30318	4.30857	4.39953	4.28147	4.56104	4.48129
ADCY10	3.45938	3.33335	3.32979	3.50082	3.30719	3.47563	3.70251	3.43822	3.38984	3.53303	3.81132	3.41466	3.56431	3.73271	3.60822	3.64579	3.70708	3.47224	3.44173	3.49388	3.51528	3.73893	3.5704	3.34279	3.46459	3.43547	3.32179	3.38099	3.44819
ADCY10P1	4.01403	4.07483	4.11114	4.27739	4.09406	4.17897	3.94483	3.81149	4.03881	4.04497	4.22945	3.90216	3.79621	4.04258	4.55641	4.45142	4.0242	3.99499	3.66091	3.96298	4.04288	3.81471	4.07728	3.79835	4.38788	4.3126	4.06272	3.95551	4.04299
ADCY2	4.83511110973333	4.83166	4.58238922156667	4.72793166163333	4.59120308903333	4.74883914266667	4.78585	4.58719199326667	4.81930415093333	4.84868402723333	4.94096002986667	4.58123909316667	4.51378	5.05628	4.55722	4.35236	4.71682	5.14101	4.88522899106667	5.03402	4.88635	4.90308782216667	4.92281	4.88281190033333	4.87516	4.87225	4.58395128046667	4.58859033956667	4.92248764766667
ADCY3	6.37581	6.478	7.11263	7.60381	7.2423	7.35337	7.13213	7.46728	7.23062	6.6328	6.93534	6.93819	7.07156	6.61687	7.01677	7.07702	6.44505	6.3552	7.00569	6.21974	6.26414	6.64488	6.71329	6.50355	7.14176	6.05621	6.96042	7.21931	7.03327
ADCY4	7.51573	7.42901	8.49123	8.86437	7.79108	7.84665	8.39889	8.03821	8.0222	7.68295	7.66306	7.59259	7.76602	7.40319	8.19498	8.19716	7.58006	7.51701	6.99685	7.11268	7.00281	7.55377	7.44529	6.92388	7.18681	6.9997	8.13235	7.66406	7.1491
ADCY5	5.64427	5.5333	5.75841	5.43634	5.72714	5.59296	5.96543	5.81107	5.70582	5.90198	5.97852	5.86828	5.81223	5.76425	5.0484	5.21756	5.90888	6.02082	6.2904	5.94949	6.04594	6.35313	6.79558	5.94008	6.2451	5.75893	5.28233	6.17557	6.45921
ADCY6	6.9479	7.07904	7.32652	7.27669	7.04291	7.07496	6.68512	7.31261	7.29189	7.21339	7.18606	6.97392	7.04174	6.79486	6.62996	6.66035	7.08798	7.09558	6.91582	7.36129	7.15373	7.04291	7.46184	6.83681	6.90122	7.19205	6.42434	7.05801	6.96531
ADCY7	5.66783	5.92337	5.85876	5.71597	5.96482	5.8743	4.57905	5.33942	5.56808	5.61619	5.97924	5.38318	5.10592	5.45069	5.9659	6.02667	5.25065	5.521	5.3865	5.57516	5.63356	4.71487	4.98467	5.90618	5.56183	5.24972	5.60813	4.54558	4.98247
ADCY8	4.86963	4.37365	4.26012	4.67727	3.89202	4.25371	5.11246	5.06025	4.5539	4.92756	4.55609	4.71018	4.9855	4.10797	4.80291	4.89046	5.18249	4.48067	4.46449	4.61312	4.32849	5.47816	4.58698	4.49397	4.04157	4.55641	4.12813	4.65729	4.96375
ADCY9	6.00442252556667	6.07956	6.21593282506667	6.29145	6.11645	6.11968	6.74236	6.42848	6.46772	6.47214636016667	6.55911	6.25605117346667	6.28989635856667	6.33530291723333	6.04095	5.86835	6.77839	6.38504019423333	6.55661420383333	6.50604	6.53003559256667	6.94343558656667	6.66227660416667	6.12505	6.55853	6.53961296936667	5.98478130743333	6.78829924933333	6.7802
ADCYAP1	5.39008	5.42495	3.72648	3.89234	4.33104	4.17009	4.04016	4.84127	4.60548	3.97177	3.99412	4.11033	4.01503	4.51589	3.93695	3.94017	3.70673	3.99169	3.69512	4.35356	4.39085	3.96247	4.06202	4.13353	4.1847	3.83212	4.77083	3.92985	3.85705
ADCYAP1R1	4.14627	4.12002	3.78604	3.89817	3.92728	4.12194	4.10524	4.01933	4.16013	3.95051	3.98621	4.03407	4.00979	4.33026	3.9416	4.00815	3.9829	4.25766	3.84079	3.88721	3.9482	4.12164	4.17823	4.11302	4.117	4.0151	4.43633	4.19713	3.98159
ADD1	7.44465	7.46877	7.65981	7.68137	7.61221	7.46857	7.74837	7.7415	7.55393	7.71222	7.71158	7.50282	7.57544	7.49325	7.39291	7.33497	8.05274	7.63045	7.61329	7.63407	7.49884	8.08054	7.8027	7.36982	7.64042	7.6429	7.52186	7.77131	7.97355
ADD2	4.93949838201667	4.69189309498333	4.75742	4.83243967243333	4.59398246946667	4.71035885211667	4.69586797238333	4.79155270171667	4.93751218506667	4.84987	4.71695	4.73309	4.75933341678333	4.96877	4.79224415786667	4.72363360838333	4.68033387851667	4.67937185783333	4.54657919381667	4.70005	4.60790423231667	4.69259773411667	4.86457532338333	4.65404069463333	4.74794	4.70008	4.57794	4.78638413006667	4.68973762116667
ADD3	9.80305	9.92321	9.65664	9.67431	10.403997774825	10.448049376675	9.83103	9.40591	9.36794	9.32051	9.30915	9.98371	9.98628	10.1399	10.162760892225	10.278	9.58612	9.62585	9.76279	9.84914	10.044026261725	9.31574	8.81322	10.8769	10.330490359775	9.18766	10.700614525525	9.44721	9.49971
ADD3-AS1	4.02394	4.08954722093333	3.942	4.05020487916667	3.99256351973333	4.08769	4.16514	4.01995064716667	4.04726	4.10726	3.90756	4.00677930596667	4.06003314466667	4.15554721713333	4.10301947356667	4.09412849956667	3.88449116096667	4.05835280953333	3.98297	4.03783076216667	4.02873007026667	4.17663145873333	4.21107911366667	4.40279301326667	4.15565862293333	4.00963768826667	3.99466886883333	3.88328609476667	4.05448893763333
ADGB	3.13312	3.13312	2.97438	3.03416	3.07957	3.18048	3.26847	3.25095	3.26049	3.18878	3.12229	3.00959	3.07392	3.2481	3.08939	3.40388	3.24485	3.17232	2.95898	3.08472	3.0706	3.00721	2.94418	3.05938	3.13312	2.98958	3.29018	3.19249	3.14222
ADH1A	5.31643	4.91292	4.76531	4.89805	4.84967	4.89901	5.1525	5.09181	5.37944	4.58414	4.78056	4.81431	4.22048	4.99249	4.7953	4.92595	5.24076	5.04122	5.13446	4.78505	4.89616	4.76152	5.08762	5.2315	4.44447	5.03268	4.94691	4.97138	4.90783
ADH1B	8.1797	8.25542	8.48186	8.45571	8.48468	8.39672	8.94016	8.59073	8.57146	8.51441	8.511	8.19967	8.07405	8.81016	8.62182	8.74079	9.23629	9.27389	8.81549	8.21769	8.32233	8.3144	7.9727	8.67453	8.57976	8.95138	8.57633	8.90791	8.49042
ADH1C	4.14298	4.54382	4.03598	3.99064	5.68678	5.01304	5.4053	4.34998	4.70125	4.28481	4.03407	4.37142	4.51234	4.48665	4.57169	4.57595	4.63764	4.55177	4.62528	4.12054	4.23578	4.42725	3.98493	5.01923	4.31816	4.28398	5.3892	4.99774	4.43604
ADH4	3.88011	3.95325	4.19872	4.19416	3.94389	4.01797	4.32426	4.14889	4.10352	4.16038	4.02545	4.10169	4.09292	4.23269	4.27432	4.35005	4.16776	4.04713	4.2827	3.95739	4.04391	4.09607	4.09155	3.93357	4.16603	4.41474	4.11688	4.18759	4.16007
ADH5	9.58267	9.47291	9.36618	9.45525	10.0526	9.98186	9.99731	9.82178	9.93234	9.6493	9.72521	9.97396	9.8962	9.83474	9.01005	9.29467	10.175	10.4253	10.637	9.92592	10.1691	10.0609	9.80809	10.4849	10.036	10.1149	9.78254	10.2559	10.2681
ADH6	3.89037	3.6414	3.70673	3.61018	3.588	3.56493	3.71677	3.6871	3.79597	3.86202	3.69016	3.70916	3.88772	3.81628	3.71869	3.79271	3.82339	3.75152	3.64905	3.7266	3.56625	3.70406	3.84959	3.59491	3.50416	3.81004	3.57938	3.87742	3.76716
ADH7	3.94336	3.94336	3.93935	3.78566	3.67824	3.94381	3.91269	3.83781	4.00141	3.85765	3.92813	3.92132	3.74917	3.86842	3.75366	4.21427	3.92664	3.86842	3.84767	3.86842	4.04942	4.11761	3.66652	3.76968	3.86842	4.06748	3.84232	3.82538	3.8333
ADHFE1	6.61981	6.55287	6.89708	7.1167	6.91656	6.83932	6.74493	7.13724	7.17357	7.0845	6.97556	6.61017	6.74354	6.84129	7.01053	6.94311	7.85489	7.65741	7.56498	6.98123	6.67367	7.34623	7.87368	6.84807	7.30067	7.50431	6.48868	7.88062	7.43067
ADI1	7.50325507776667	7.61663962413333	7.61633	7.73723267383333	7.86532011103333	7.88583394646667	7.76734269133333	7.84951786363333	7.77983836093333	7.82923401223333	7.82110976283333	7.98361001876667	8.01331	8.10531014813333	7.70598307316667	7.66358872406667	8.25588758553333	8.27745157376667	8.21774879636667	7.79023631386667	7.85883	8.36311	7.88838	8.10493	8.16432063893333	7.97036183326667	7.87093648336667	8.05813	8.16544023086667
ADIG	5.0768	4.8973	5.00352	5.05909	4.83046	4.86878	5.47977	5.4044	5.13044	5.16769	5.09939	5.16081	5.43375	5.0021	5.05985	5.22499	5.26343	4.86478	5.00587	5.09293	4.87434	5.77609	5.26902	4.96074	4.89264	5.08948	4.7506	5.18925	5.18553
ADIPOQ	4.87067	4.58942	5.43719	4.94789	4.84827	4.54504	4.15516	4.19117	4.05593	4.35077	4.50451	3.92716	4.03055	4.2864	4.82601	4.87067	4.19084	4.15383	4.79427	4.8965	4.79406	3.6074	4.12298	4.4813	4.40525	3.77488	8.47215	4.0909	5.15112
ADIPOR1	8.54883	7.98089	8.16084	7.84236	8.12399	7.82469	7.84269	8.5646	8.10505	8.32205	8.0033	8.3095	8.09519	7.32871	8.58604	8.77527	8.5343	8.16693	7.75752	8.13314	8.0977	7.73715	8.16716	8.04571	6.95911	7.9946	8.51513	8.03727	8.19149
ADIPOR2	7.80029	7.97024	8.27697	8.33754	7.911	7.90397	7.96565	8.36833	8.23364	7.81774	7.75107	7.55367	7.64864	7.4175	8.31794	8.3395	7.91904	8.02997	8.00298	7.97849	8.05062	7.65643	7.63777	7.76299	8.16497	7.73018	8.45162	8.30194	8.13662
ADIRF	10.8146	10.8099	11.1564	11.0301	11.4826	11.4318	11.3968	11.7128	11.4482	11.3594	11.3292	11.8242	11.8613	11.9467	11.5274	11.3686	11.1918	10.9929	10.8553	11.3684	11.2284	11.8885	11.8916	11.4693	10.5672	12.4081	11.0172	12.1854	11.1891
ADIRF-AS1	6.00191	5.38537	5.77372	5.56404	5.5125	5.71026	5.41096	5.54675	6.05396	6.05419	5.75144	5.83256	5.86551	5.8737	5.78216	5.80887	5.61775	5.76813	5.88481	5.69011	5.37192	5.78383	5.99519	5.6103	5.76813	5.81506	5.42419	5.71181	5.84763
ADK	5.37593	5.53491	5.44031	5.19829	5.83378	5.73582	4.89825	4.96378	4.98544	5.01691	5.15623	5.48379	5.24987	5.17893	5.24381	5.30881	4.80331	5.0852	5.71115	5.31347	5.64503	4.79569	4.98126	6.11387	5.28557	5.08346	5.79488	5.03481	5.30982
ADM	9.79658	9.67426	10.6592	10.7799	10.8839	10.8923	10.7185	11.6909	11.4734	10.1091	10.0283	11.21	11.1544	11.0431	11.1646	11.141	10.2185	10.1467	9.91702	9.43575	9.66608	10.6549	10.1138	11.2867	10.1054	11.7387	9.80473	10.8874	9.06145
ADM2	6.31549	6.31086	6.10448	6.25301	5.90416	6.22301	6.4264	6.43708	6.72174	6.57478	6.6261	6.18863	6.23467	6.48203	6.26394	6.17201	6.63014	6.27933	6.09686	6.81672	6.22686	6.66524	6.87077	6.02929	6.34855	6.13811	5.91968	6.20053	6.15811
ADM5	6.45869	6.23236	6.72374	6.77995	7.17016	7.41153	6.31861	6.85688	7.19219	6.11885	6.43101	7.01018	7.42902	6.38291	6.43101	6.29185	5.59711	5.46088	5.77161	6.21278	5.92673	6.61872	6.49798	6.14318	6.18799	6.07583	6.54531	6.61753	6.15198
ADNP	7.7852	8.01443	7.9997	7.8802	8.01222	8.03202	8.07906	8.03374	8.05447	7.98668	8.04039	7.9629	7.86816	8.02709	7.69142	7.87303	8.11905	8.29385	8.64458	7.99354	8.11647	7.95314	7.39578	8.24691	8.39354	8.29883	8.04802	8.52897	8.33686
ADNP2	7.07327	7.11341	7.05942	7.21622	7.28018	6.99843	6.97208	7.25957	6.87974	6.917	6.88143	7.21027	7.12647	6.555	7.08895	7.18439	7.24436	7.29644	7.19477	7.15181	7.30512	7.23357	6.9673	6.95844	6.99488	7.21651	7.42705	7.61886	7.17797
ADO	6.37195	6.79437	7.14617	7.16661	6.63614	6.3312	6.5306	6.57082	6.35588	6.60184	6.68205	6.70108	6.74248	6.3187	6.746	6.81467	6.34293	6.76321	7.15306	6.69257	6.85906	6.09426	6.10529	7.14801	6.89543	6.3099	7.21625	6.82116	6.67389
ADORA1	4.97986	4.56637	4.56442	5.00933	4.6206	4.61448	5.19937	5.06687	4.89909	5.05372	4.95508	4.84432	5.12901	4.71517	5.40252	5.16093	5.45866	4.66915	4.63436	4.7573	4.64606	5.73623	4.76851	4.46609	4.5776	4.99395	4.58471	5.18375	5.03372
ADORA2A-AS1	3.96806	3.77644	3.76743	3.75932	3.71328	3.7239	4.03931	3.76153	3.90982	3.83687	3.77825	3.77911	3.86632	3.98458	3.89857	3.76088	3.77892	4.05452	3.64191	4.01471	3.71825	4.04044	3.96034	3.74229	3.91662	3.82837	3.63285	3.95542	3.88323
ADORA2B	4.75718	4.6929	4.75298	4.79034	4.25839	4.47277	4.05762	4.62529	4.59603	4.17614	4.19603	4.20819	4.3664	4.36014	4.16059	4.58788	3.74269	4.1748	4.18162	4.0747	4.25839	3.94078	4.22417	4.34756	4.09312	3.6998	4.38216	3.91024	4.13982
ADORA3	5.58174	5.80492	6.00524	6.34862	5.09837	5.15772	4.71183	7.05545	6.82988	5.61265	5.38438	4.9363	5.02594	6.53418	7.00282	7.01551	5.17993	4.94096	4.89093	4.57857	4.63479	4.55545	4.6063	4.45774	5.20238	5.17863	5.12849	4.85204	4.85989
ADPGK	6.8943	7.07987	6.83211	6.6129	6.97222	6.75951	6.15509	6.68716	6.51928	6.43588	6.29744	6.37725	6.34159	6.35637	6.8078	6.98982	6.21596	6.44577	6.20829	6.34027	6.35473	5.63116	6.35531	6.43713	6.42905	5.98576	6.87867	6.39226	6.05765
ADPRH	5.38765	5.39813242743333	5.66062055203333	5.48764	5.46247560003333	5.21972548303333	5.19658271023333	5.46256182423333	5.50497071436667	5.41818	5.44984780716667	5.44057	5.33256797543333	5.25035	5.18368	5.27945691513333	5.23741	5.28573	5.20417	5.38548162393333	5.36091567986667	4.77128	5.38431294573333	5.22012	4.89713	5.17023516906667	5.56360264506667	5.15360137046667	5.28009291483333
ADPRHL1	5.19419	5.01643	4.97233	5.02276	4.93643	5.01414	5.16208	5.19726	5.2796	5.09933	5.09009	4.89221	5.13897	5.13757	5.02285	4.97773	5.02276	5.00613	4.85757	5.00194	4.87876	5.34471	5.13001	4.93692	5.0763	5.15872	4.77639	5.02049	4.88496
ADPRHL2	7.43433	7.67179	7.54681	7.87209	7.81708	7.7479	7.58126	8.00539	7.62854	7.47182	7.39865	7.89392	8.17534	7.5128	7.56622	7.5424	7.51394	7.58366	7.40198	7.59353	7.71076	7.33217	7.66756	7.98404	7.47343	7.12396	7.74393	7.75373	7.68221
ADPRM	5.73546	6.30425	6.12612	6.41765	6.9093	7.00498	6.24848	6.56098	6.47807	5.78867	5.87481	6.55804	6.75908	6.29721	6.56375	6.39891	6.07755	6.07685	6.89107	6.13846	6.36238	5.84817	6.23115	7.45764	6.29104	6.58872	6.76483	6.38126	6.47231
ADRA1A	3.73965	3.72772	3.6298	3.62914	3.60435	3.62811	3.70602	3.886	3.75698	3.81649	3.95417	3.68522	3.85948	3.78106	3.61642	3.66743	3.68113	3.64195	3.56016	3.70785	3.62594	3.92248	3.82526	3.62664	3.60391	3.54398	3.64343	3.89352	3.78253
ADRA1B	3.83106	3.6743	3.64513	3.92126	3.7715	3.96061	4.1434	3.87732	4.05647	3.87156	4.28311	3.82898	3.74975	3.8031	3.88264	3.88102	4.12269	3.84564	4.1286	3.90163	3.74037	4.3483	4.29497	3.91672	4.01529	4.13289	3.82483	3.78022	4.37269
ADRA1D	3.96221	3.92436	3.97126	4.02079	3.8132	4.00407	4.14067	4.18642	4.10142	4.25594	4.17317	3.95992	4.02543	4.24403	3.77956	3.81583	4.51072	4.17463	3.9987	4.16026	3.87739	5.05642	4.29539	4.10765	4.1474	3.98449	3.63101	4.08919	4.11109
ADRA2A	6.45052	6.76806	7.87547	7.74752	7.27242	7.59826	5.77511	6.39647	6.682	6.05649	6.30774	7.0629	7.00425	4.73226	5.68719	5.77359	5.43001	5.4635	6.0067	4.49086	4.86163	5.078	4.91149	5.74453	5.72533	4.39876	6.64952	5.92451	5.43538
ADRA2B	5.61876	5.43042	5.38976	5.51394	5.03477	5.19044	5.83854	5.55032	5.60816	5.45	5.61704	5.31858	5.55809	5.97387	5.58618	5.78932	5.68097	5.15852	5.13446	5.39132	5.07773	5.52967	5.74595	5.49789	5.01629	4.97639	4.97876	5.62	5.80714
ADRA2C	6.40868	5.82232	5.81707	6.30739	5.98776	6.51962	7.74551	7.22171	7.24102	7.32691	7.27517	6.70363	6.88378	7.50497	6.43807	6.60894	8.36745	7.95073	7.65035	6.74519	6.81868	8.35326	8.50146	5.86976	8.21506	7.21	5.61115	7.65377	7.84358
ADRB1	3.54387	3.51498384713333	3.53857999846667	3.53266965726667	3.42501492243333	3.48610062256667	3.75259927593333	3.51575	3.55653930566667	3.51107815856667	3.50695841973333	3.51153754013333	3.4981	3.63943876893333	3.50709049766667	3.58957435706667	3.46638401483333	3.48912841146667	3.50667	3.51349925216667	3.38226749533333	3.67737038393333	3.61728	3.47412241203333	3.45634551046667	3.49931026093333	3.48333671303333	3.42697	3.48457
ADRB2	6.41836	6.81195	7.20472	7.31908	6.57759	6.70832	6.32271	6.53366	6.79335	6.57294	6.62203	6.58895	6.5873	5.75689	7.40928	7.22224	6.5266	6.56096	6.15531	7.18799	6.95235	5.98266	6.13921	7.41972	7.19103	5.63063	7.81602	6.48018	6.39707
ADRB3	5.35426	5.50147	5.19976	5.40527	5.08022	5.17567	5.30147	5.31554	5.29419	5.41556	5.39479	5.21137	5.32349	5.57072	5.40914	5.34648	5.2684	5.36582	5.33226	5.42777	5.32816	5.55329	5.67309	5.32804	5.39286	5.2059	5.1778	5.34581	5.38238
ADRBK1	6.98207441583333	6.70583948893333	6.79480833466667	6.78461	6.81556	6.81686952213333	6.85753314536667	6.78095	6.93741828583333	7.03939801103333	7.02117435433333	6.77158	6.72001740066667	6.96974259406667	6.92831627136667	6.83229	6.86762457676667	6.82481550786667	6.59241535773333	6.93774758093333	6.72263359693333	6.88590095653333	7.20552	6.79263	6.68822466376667	6.90151737366667	6.58422	6.62174	6.9937
ADRBK2	4.73766123326667	5.33626226813333	4.95168021783333	4.79359	4.88335	4.82981	4.47327056776667	4.6467	4.83256184926667	4.46816901903333	4.64152671236667	4.58444684886667	4.71633	4.60962868893333	5.12365	4.86369857893333	4.59027118796667	4.43656	4.46381	4.33707974313333	4.48217	4.13002992246667	4.36111772033333	4.41836755136667	4.47491	4.32662209163333	5.08242	4.17559450323333	4.25704851183333
ADRM1	7.5846	7.67462	7.82466	7.88771	7.40886	7.47696	7.92747	7.90948	7.64363	7.73509	7.86119	7.73491	7.61913	7.62186	7.82968	7.76354	7.97318	7.69114	7.74605	7.86073	7.56164	8.03963	8.27739	7.50028	7.28555	7.21764	7.85591	7.82803	8.29812
ADSL	7.6434	7.91466	7.80455	7.93154	8.20973	8.25629	7.80263	7.97314	7.83801	7.78802	7.7685	7.9862	8.117	8.13928	7.98059	7.93431	7.72037	7.60107	8.30262	7.71291	7.82319	8.00413	8.03858	8.17636	8.05878	7.78547	8.05663	8.04573	8.03536
ADSS	5.14895	5.14553	5.25656	4.95004	5.39277	5.15548	4.78667	4.96531	4.75495	4.77713	4.85309	5.13321	4.73859	4.75454	4.95405	4.98502	4.95819	5.15021	5.30879	5.17223	5.5011	4.37448	4.69167	5.42001	4.96611	4.9041	5.56041	5.18728	5.01966
ADSSL1	6.43091	6.47937	6.60447	6.4407	7.20528	7.23698	7.805	7.9626	7.86069	7.06002	7.17772	7.80633	7.93438	7.57769	6.94652	6.84489	7.33454	7.52392	6.99469	7.28208	7.24365	8.24594	8.205	6.7398	7.75051	7.83456	6.30138	8.07597	6.96364
ADTRP	4.62442	4.15056	4.73012	4.60033	3.98142	4.03558	3.58282	4.31184	4.12043	4.58198	4.63539	3.97434	3.97963	4.26189	4.82602	4.4533	3.72439	3.86112	3.71202	3.85987	3.74434	3.79848	4.2746	4.10207	3.78862	3.67507	4.17892	3.97239	3.65945
AEBP1	11.5111	11.1868	10.8579	11.0065	11.2344	10.9447	11.0971	11.8053	11.3381	10.9275	11.0779	11.345	11.3624	9.92648	10.7746	10.4329	11.5662	11.4238	10.7343	11.4358	11.0813	11.2514	11.173	10.5094	10.0767	10.8334	10.3734	11.4369	11.1616
AEBP2	5.73965	5.77972	5.68032	5.44928	5.96066	5.64124	5.4015	5.68659	5.70445	5.63464	5.57711	5.81435	5.62113	5.57502	5.43311	5.49717	5.61132	6.05301	6.36519	6.34112	6.4767	5.7358	5.80257	6.27047	5.9819	6.38527	5.65753	6.11861	5.73624
AEN	5.84886	5.85219	5.76191	6.54601	5.32081	5.7471	6.69515	6.39714	6.36	6.49265	6.03564	6.01166	6.21207	6.66433	6.57143	6.47871	6.63914	6.02126	6.0562	5.93433	6.01832	6.30101	6.21087	5.95571	5.81913	6.01927	5.75359	6.35242	6.65399
AES	8.03514	8.06752	8.29049	8.32166	8.49775	8.36992	8.02169	8.5272	8.17256	8.22758	8.50218	8.2616	8.28173	8.40853	8.2263	7.56623	8.9871	8.74273	8.29627	8.32757	7.82069	8.38212	8.40524	8.28007	7.9561	8.2365	8.08887	8.4341	8.77581
AF001548.5	5.07967	4.9929	4.85437	4.99176	4.67605	4.76809	5.04491	4.62884	5.00425	4.69311	4.99176	4.74311	4.70016	5.09715	5.23412	5.39813	4.85725	4.87885	4.97194	4.67867	4.48044	4.56681	5.32334	4.85437	5.16281	4.70896	5.45729	4.70416	4.66135
AF007147	5.95923	6.49741	6.11374	6.09805	6.09243	6.29279	5.62696	5.93843	5.67869	6.10295	6.35191	5.97751	6.10628	5.21085	6.76988	6.70355	6.07107	5.89883	5.39222	5.90643	5.66415	5.57982	5.95413	4.95329	6.16548	6.2104	5.80069	5.3969	5.55718
AF067845.1	3.53053	3.72135	3.5348	3.58378	3.49088	3.46138	3.95526	3.73723	3.81908	3.7905	3.35971	3.43379	3.75926	3.59191	3.83499	3.63446	3.90125	3.70229	3.62702	3.54176	3.59019	4.01691	3.47539	3.57528	3.43386	3.53114	3.41448	3.70155	3.91592
AF070581	4.2553	4.81101	3.73059	3.7419	5.00432	4.77376	3.95615	3.93281	4.01776	4.15337	4.38555	5.0304	4.49693	4.067	3.43316	3.46282	4.29045	4.85445	5.31291	6.07692	6.41071	3.46109	4.32389	5.26086	5.87733	4.88373	4.81197	4.50085	4.484
AF086184	4.11622	3.96125	4.07975	3.86171	3.95122	4.09534	4.05308	3.81117	4.14072	4.0028	4.16746	3.95407	4.00585	3.56305	3.7454	4.00475	3.90581	3.91553	4.06692	3.97578	3.88455	4.02112	4.61805	4.30098	4.28766	3.97578	4.04972	3.81589	3.74251
AF090939	4.19133	4.35859	4.18595	4.32112	3.90772	4.03157	4.11883	4.11863	4.42356	4.38635	4.40531	3.99677	3.74708	4.43911	4.40619	4.51569	4.11883	4.6446	3.95431	4.10835	4.15134	3.81268	4.05845	3.88311	4.24117	4.29184	3.82018	4.19663	4.11883
AF131215.4	3.70647	3.65437	3.50531	3.50311	3.49461	3.61133	3.19679	3.20453	3.23206	3.82968	3.72656	3.32317	3.35402	3.92967	3.84374	3.79653	3.66766	3.53338	3.12601	3.42447	3.55257	3.37598	3.50033	3.17801	3.479	3.79615	3.49132	3.31457	3.51021
AF131215.8	3.168	3.31853	3.19845	3.10543	3.02225	3.2503	3.36715	3.12948	3.39539	3.16926	3.32434	3.48062	3.47894	3.27753	3.2421	3.29545	3.26137	3.40922	3.2503	3.15424	3.211	3.41601	3.32909	3.22751	3.22413	3.22033	2.94385	3.4689	3.24485
AF186192.1	5.45164	4.9974	5.13102	4.91806	4.77712	5.00977	5.13179	5.22657	5.26177	5.83584	5.09743	4.98134	5.02638	5.2257	5.08901	5.05036	5.09725	5.19051	4.93905	4.86385	4.99149	5.50826	5.28593	4.88946	4.85596	5.05036	4.72883	5.0553	5.25092
AF198444	3.27151	3.18112	3.10598	3.20352	3.00354	3.13191	3.51859	3.36923	3.26203	3.46328	3.22682	3.20352	3.27192	3.22873	3.31561	3.34617	3.22837	3.20352	3.1221	3.16074	3.43301	3.22621	3.29365	2.97423	2.957	3.32003	2.93535	3.27927	3.1828
AF213884.2	6.39443	6.36474	6.14372	6.09198	6.0783	6.48651	6.35954	6.46957	6.39443	6.65757	6.50585	6.33434	6.46834	6.8552	6.07575	6.458	6.37626	6.45801	6.39443	6.35791	6.29708	7.05546	6.82	6.47237	6.39443	6.55341	6.17564	6.37626	6.39443
AF279780	3.38176	3.43061	3.33136	3.38519	3.35267	3.50993	3.53563	3.77297	3.49405	3.58951	3.36795	3.42312	3.43836	3.4923	3.57827	3.5434	3.63354	3.23985	3.49628	3.24122	3.31388	3.56647	3.42617	3.4403	3.46244	3.75113	3.36746	3.56089	3.26067
AF289551	4.75263	4.49979	4.37144	4.4548	4.46667	4.16465	4.30344	4.50866	4.54888	4.63746	4.77222	4.59124	4.49979	5.00483	4.55322	4.48027	4.89978	4.35451	4.32998	4.66841	4.41202	4.81454	4.37144	4.49979	4.21737	4.54623	4.12953	4.49979	4.74291
AF520793	3.69977	3.87564	3.86394	3.67361	3.85293	3.80167	4.02383	3.60525	3.91803	3.84082	4.06294	3.79089	3.84449	4.12826	3.60845	3.85947	3.738	4.24547	4.45068	3.63123	4.09744	3.46066	3.8911	3.78066	4.12952	3.88087	4.2964	4.11904	3.93557
AFAP1	3.33227	3.45078	3.42507	3.43502	3.8967	3.42796	3.18109	3.27262	3.31849	3.31299	3.17756	3.52223	3.27262	3.12854	3.29387	3.39583	3.10191	3.17423	3.65371	3.41274	3.58458	3.24812	2.96407	3.73671	3.43233	3.33035	3.58224	3.42276	3.45754
AFAP1-AS1	3.98429	4.15282	4.19575	3.97857	3.90111	4.11159	4.23226	4.02952	4.24433	4.31544	4.01198	3.91653	4.13606	4.64732	4.09504	4.41653	3.90337	4.29928	4.02898	4.11801	3.96924	4.6801	4.46452	4.13627	4.3555	4.09559	3.91501	3.99411	4.16119
AFAP1L1	5.69938	5.78579	5.56211	5.4946	5.63883	5.61855	5.28855	5.78798	5.71144	5.13243	5.01734	5.25986	5.07997	4.83723	5.52128	5.38349	4.99682	4.79541	4.85164	5.19361	5.27832	5.10389	4.99689	5.22555	5.0896	4.80448	5.74371	5.09034	4.70686
AFAP1L2	4.45344	4.22962	4.74943	4.50353	4.41494	4.33974	4.35213	4.03792	4.0575	4.12166	4.21151	4.57357	4.18205	4.09978	4.39206	4.26708	4.29449	4.55028	4.79121	4.61078	4.83271	3.99113	4.69208	5.11772	4.14869	4.20164	5.46721	4.61573	4.75269
AFF1	6.40036580036667	6.36395984763333	6.38701	6.40448	6.38214	6.25185	6.44732996463333	6.39327602446667	6.53119459333333	6.31607	6.27580694313333	6.18374241573333	6.28991276943333	6.18069647296667	6.31391259963333	6.53597	6.45051315443333	6.36613	6.09917587213333	6.35677435046667	6.11891387623333	6.48833420553333	5.97494	6.08742635203333	6.27059	6.18402	6.22326873023333	6.73267972286667	6.41310321723333
AFF2	4.08986636213333	3.95946674976667	3.91644661206667	3.94262950153333	3.85250262996667	3.82342034936667	3.98808	3.99715196263333	4.0703	4.06728047776667	3.95975	3.92259469346667	3.85808	4.13449	3.97241198183333	4.07381812583333	4.02905534066667	4.08311529393333	3.88843	4.13245247763333	3.83490372983333	4.20087	4.33436	3.96202403736667	3.99441545236667	4.01540952543333	3.88554	3.93640037483333	4.00678
AFF3	3.85376636761667	3.83446201878333	3.81889	3.76316776418333	3.79342	3.92768	4.05263503866667	3.73267205918333	3.79966	3.95048	4.05047469721667	3.85289230568333	3.96198	3.81164229521667	3.72589646006667	3.86879091358333	3.99206502033333	3.92911	4.12062	4.05336860393333	4.16624	4.16781821501667	4.10684	4.08902	4.1541	3.94847	3.78658111411667	3.9437	4.06908002078333
AFF4	4.69798	4.8094491233875	4.6828178877875	4.69604	4.80034	4.6691680762125	4.61898	4.56702	4.5768969923625	4.7151	4.66574	4.77231	4.79447	4.6414064575875	4.9497	4.9521706304875	4.87355	4.7933460659625	4.67435	4.9381195017875	4.9624241768875	4.59301	4.84001	4.5498484088375	4.8383438545375	5.17164	4.7997629739125	4.8291734059375	4.5520044827875
AFG3L1P	4.81573469583333	4.95935234256667	5.16691366823333	4.99753206723333	4.92968	4.89129559646667	4.83571341516667	4.64346431496667	4.86734843436667	4.80844550316667	4.87509937163333	4.61477294273333	4.56838673286667	4.92154867576667	4.99450411856667	5.01326	5.12166	5.21025682286667	5.04707140353333	4.84082	4.77955139636667	4.99737975886667	4.93248751026667	4.89611	5.11219953246667	5.07368373806667	4.89869190256667	4.90187483443333	4.99679712973333
AFG3L2	6.04943	6.18669	6.32119	6.41812822166667	6.33998623326667	6.16877331566667	6.15098489346667	6.36383334256667	6.11732541716667	6.09689452133333	6.22558	6.08207638913333	6.17381	6.19471	6.35631013106667	6.34527	6.15035	6.11328250633333	6.4322	6.04543	6.31007845116667	6.23412805316667	5.58886	6.21953077566667	6.47511	5.98374	6.27449078833333	6.45899587526667	6.24196310503333
AFM	3.49088	3.31457	3.51568	3.36715	3.33541	3.61336	3.57798	3.34393	3.59303	3.16615	3.39734	3.21592	3.26163	3.70695	3.24386	3.26521	3.136	3.5236	3.34676	3.34435	3.42778	3.43736	3.61679	3.43913	3.3641	3.31491	3.46659	3.40289	3.49088
AFMID	4.58592	4.48131	4.38129	4.58909	4.12199	4.39393	4.81544	4.69816	4.58909	4.70708	4.90347	4.52011	4.832	4.79806	4.81995	4.61118	5.01899	4.41798	4.18982	4.44546	4.26931	5.0309	4.7715	4.39838	4.41046	4.33333	4.27333	4.66147	4.76972
AFP	4.16761	4.09238	4.14761	4.06581	4.19316	4.20254	4.55662	4.21719	4.39744	4.57936	4.38551	4.16408	4.29756	4.35939	4.31231	4.46994	4.39108	4.21575	4.17159	4.13352	4.19351	4.61035	4.40049	4.4133	4.35967	4.04984	3.99339	4.26622	4.62724
AFTPH	8.42897	8.32427	8.25164	8.37227	8.30895	8.24953	8.38226	8.2531	8.245	8.18765	8.10723	8.35354	8.28123	8.33842	8.17689	8.2193	8.48169	8.67832	8.25238	8.42505	8.46902	7.89656	7.99463	8.43917	8.37307	8.19562	8.32207	8.24895	8.06008
AGA	6.27267	6.67293177053333	6.25277	6.23451695266667	7.50680733593333	7.31594862086667	6.26344938346667	6.54633	6.46609	6.03878	6.24838415496667	7.09263656283333	7.09777	6.47272	6.16938	6.57401339526667	6.23353772383333	6.37801701723333	7.25343690683333	6.66149747863333	7.09941929666667	6.23005961846667	5.87792507566667	7.8962	6.15600129296667	6.72861184173333	7.04496559676667	6.41548442483333	6.71101217236667
AGAP1	4.60356	4.59385673813333	4.51089	4.62411654233333	4.70782888513333	4.78917606886667	4.58399790876667	4.7604	4.81675877946667	4.57198136886667	4.78548	4.3892	4.52769	4.65747519576667	4.75883	4.67612348306667	4.65287437106667	4.37331	4.75659861816667	4.78997905666667	4.75439815596667	4.52774529756667	4.62340145706667	4.74241540016667	4.87248	4.30205097246667	4.82171848403333	4.96200571723333	4.65768474823333
AGAP11	4.69108	5.1119	5.54172	5.26836	5.49531	5.21925	5.10021	5.19139	5.01655	5.16098	5.2062	5.09406	5.0659	5.16019	5.13657	4.56061	4.99444	5.05816	5.00474	5.03526	5.0076	5.15201	5.33577	5.47935	4.63073	6.24642	5.15319	5.31665	4.75847
AGAP2	4.73402	4.47550847693333	4.42255260673333	4.52225971023333	4.18518201143333	4.40836	4.98040784326667	4.6698	4.62859	4.69602839226667	4.60502714083333	4.48252077396667	4.60647157886667	4.46107	4.55119433866667	4.59870274586667	4.97399352493333	4.44015	4.42911	4.50164	4.33643	5.34218283863333	4.64514931456667	4.39639004036667	4.17689868553333	4.66132	4.22183955473333	4.65293	4.73046400133333
AGAP2-AS1	5.9513	5.75389	5.88179	5.8991	5.70199	5.78301	5.48364	5.80867	5.81604	5.88067	5.67122	5.80231	5.67038	4.81825	5.30226	5.44001	5.7128	5.40049	4.85542	5.72319	5.24808	5.41288	5.4992	5.36374	4.76413	4.93118	5.3859	5.4329	5.2891
AGAP3	6.23708	6.18365226786667	6.07901623503333	6.29485	5.94956	6.00490093643333	6.07296080953333	6.14750251586667	6.21663643003333	6.28395832503333	6.41166262276667	5.90944635566667	6.04795757916667	6.26703811656667	5.99855488206667	6.04990896413333	6.05144	6.13625994066667	5.95245799903333	5.83140871196667	5.83380098426667	6.31625	6.2188	5.93718	5.88348076466667	5.98945	5.75080746976667	6.16072561476667	6.2808
AGAP4	4.50007	4.47106	4.63218	4.27024	4.24311	4.19385	4.62011	4.15341	4.39825	4.52809	4.39548	4.61174	4.41299	4.60883	4.6653	4.52642	4.46331	4.58611	4.52763	4.53847	4.54513	4.39929	4.1679	4.3193	4.69514	4.91685	4.57406	4.39016	4.28185
AGAP6	5.19416	4.93525	4.90975	4.89535	5.20709	5.00716	4.99669	4.6554	4.92499	5.06055	4.94015	4.82103	4.81257	4.81861	5.00386	4.85078	4.98017	4.96244	4.89393	4.97427	4.91047	5.24036	4.81788	4.98202	5.13727	5.07897	4.95988	4.83464	4.80397
AGAP9	4.53248	4.48403	4.50399	4.72468	4.61551	4.53122	4.74152	4.65283	4.58329	4.60878	4.39314	4.85307	4.90014	4.45037	5.02272	4.9573	4.7512	4.76508	4.34517	4.36445	4.22106	4.89363	4.31214	4.47277	4.35096	4.89209	4.58329	5.11154	4.80079
AGBL1	3.8807	3.55927	3.53016	3.6138	3.46438	3.64192	3.5545	3.68726	3.52207	3.7328	3.59696	3.63442	3.5848	3.90794	3.74265	3.60558	3.5848	3.78161	3.52245	3.71215	3.54445	3.70066	3.79556	3.80245	3.7334	3.40789	3.44603	3.78141	3.67468
AGBL2	3.50399	3.45285	3.4557	3.56313	3.45016	3.55326	3.52102	3.48516	3.45218	3.42303	3.59147	3.68877	3.62585	3.5032	3.82667	3.71709	3.47496	3.49021	3.31879	3.60985	3.5192	3.40123	3.41414	3.46979	3.59725	3.31542	3.46717	3.50724	3.64577
AGBL3	3.07867	3.07753834696667	3.08357133546667	3.08207130123333	3.17232	3.21644819276667	3.05444732513333	3.05148893683333	2.99180123846667	2.94215800243333	2.97179	3.06629895076667	3.13300247796667	3.04342322293333	3.09022227173333	2.96352	3.06665750206667	3.08324	3.10537	3.04856232176667	3.0459	3.03892337713333	3.11478269733333	3.13210699026667	3.17806603143333	3.14933824013333	3.14668706876667	2.90543155146667	2.97963061803333
AGBL4	3.72769	3.57462	3.69049	3.53923	3.62467	3.6415	3.68827	3.6499	3.69742	3.61299	3.95789	3.58924	3.55032	3.72192	3.60185	3.61189	3.62883	3.5838	3.6998	3.62039	3.51566	3.8568	3.65513	3.58922	3.61944	3.50859	3.60787	3.60617	3.45847
AGBL5	4.84393060526667	4.98660604653333	5.02018097213333	5.30056405923333	5.0805	5.01254358763333	5.29457828943333	5.00015203036667	5.07602528253333	5.06877641983333	5.01651124593333	5.12479122113333	5.43298	5.37167557196667	5.05466180233333	4.81471436913333	4.98782132676667	4.95260029936667	5.34064362413333	5.00704770873333	4.83393885223333	5.46163	5.16909	5.17554616286667	4.98401435713333	4.67396785826667	5.23226960276667	5.38280331803333	5.34392042003333
AGER	4.41133	4.33973	4.41807	4.66826	4.40146	4.46699	4.81582	4.78471	4.53604	4.8802	4.54704	4.48719	4.86473	4.77205	4.76615	4.49767	4.89043	4.49086	4.5068	4.50308	4.34904	5.34958	4.71519	4.31362	4.33002	4.70641	4.2525	4.62739	4.5567
AGFG1	5.68313	5.91939	6.13478	5.8837	5.9544	5.67681	5.38078	5.83078	5.82454	5.70115	5.85157	5.69448	5.6932	5.60892	5.9997	6.21734	5.81558	5.84844	6.10904	5.69003	5.8613	5.02799	5.15982	5.98109	5.96225	5.71933	6.11032	6.04828	5.81664
AGFG2	4.77168695846667	4.61739	4.59685959118333	4.59793777608333	4.60167389726667	4.61159053343333	4.67751	4.67692	4.77987565138333	4.75106	4.73585071523333	4.64947527946667	4.65018475841667	4.88524636528333	4.70646629678333	4.59449844923333	4.96988	4.57991798841667	4.66633	4.63354574453333	4.49152	4.89673432338333	4.99940062456667	4.65232	4.66153233546667	4.72384	4.45487	4.77908915716667	4.90508722731667
AGGF1	5.07573	5.19143	5.28772	5.28525	5.44111	5.4537	5.30412	5.34728	5.18249	4.99208	5.13289	5.36447	5.19759	5.14567	5.177	5.20683	5.24373	5.34413	5.68616	5.09613	5.25953	4.80829	4.83534	5.61944	5.30789	5.19264	5.45629	5.28444	5.4384
AGK	5.43799	5.37371353283333	5.53144681706667	5.52642933656667	5.44201	5.39403	5.27717748916667	5.31425944273333	5.27592292593333	5.10419	5.07620568563333	5.45598	5.46066802246667	5.17179	5.39349117833333	5.39857	5.38206	5.33293	5.6472	5.37966746106667	5.51452157543333	5.27531550413333	5.44984	5.47731232853333	5.53899128383333	5.48453533203333	5.76525022296667	5.36816645696667	5.5371
AGL	6.95413	7.68764	7.73578	7.52145	8.11784	8.03079	6.48463	6.94526	7.14726	7.48396	7.63224	7.64792	7.36372	7.05102	7.01355	7.28758	7.60966	8.14554	8.31169	7.66614	8.29611	6.52779	6.07011	8.24069	8.78025	8.29848	8.00512	7.58955	7.10123
AGMAT	3.90506927343333	3.72145	3.75143796923333	3.89654	3.75903555756667	3.79321	3.70839170336667	3.74244005423333	3.84289662366667	3.82409	3.88642	3.57632175106667	3.81807774083333	3.81909985106667	3.84856	3.82983784736667	3.78247	3.72486254993333	3.58944492126667	3.76198391003333	3.80133174226667	3.90154848493333	3.90508629006667	3.90582200343333	3.84883725123333	3.61821558346667	3.75758014476667	3.72213	3.73842241033333
AGO1	5.79631	6.00879	5.84176	5.89892	6.006	6.02125	5.95446	6.01449	5.98922	6.07567	5.99499	5.91767	6.12581	6.00937	5.84569	5.86542	5.89404	6.02213	6.19162	6.09043	6.07467	5.88251	6.04282	5.77993	6.12381	5.77356	5.8125	6.14072	6.22701
AGO2	6.94723	7.15083	6.96031	7.10729	7.06115	6.98008	7.11654	7.05307	6.84126	7.31343	7.54386	6.82693	6.9726	6.16418	6.49653	6.75166	7.26895	7.25739	7.30542	7.49531	7.51746	7.1607	7.3443	6.04708	7.29178	7.59028	7.0722	7.86017	7.22265
AGO3	5.17153	5.24707	5.28453	5.36513	5.24346	5.29723	5.16538	5.35548	5.23962	5.17294	5.0347	5.28673	5.40681	5.34687	5.20269	5.29454	5.33851	5.28742	5.60195	5.19554	5.1979	4.98546	5.20223	4.93042	5.35949	5.35063	5.37935	5.69529	5.3327
AGO4	4.79697	4.89741	4.86376	4.81479	5.02518	4.92855	4.63761	4.96776	4.71258	4.90086	4.95136	4.91659	4.81811	4.76188	4.84546	4.96	5.05542	4.95872	5.16319	4.99376	4.88393	4.57759	4.67961	4.96553	5.00773	5.056	4.84318	4.95332	5.00927
AGPAT1	7.68473	7.68981	7.81645	7.49763	7.49719	7.31818	7.53205	7.82255	7.55028	7.6852	7.57955	7.47196	7.53173	7.2459	7.87685	7.33285	8.02751	7.73408	7.42118	7.69147	7.2542	7.60257	8.43852	7.47799	7.41787	7.44533	7.77154	7.4964	7.85809
AGPAT2	7.12854	6.7824	6.98029	7.07231	6.70963	6.85694	7.09413	7.22397	7.20548	7.13615	7.1972	6.85193	6.90025	7.13979	6.91863	6.81642	7.10693	6.84993	6.97409	6.83169	6.73527	7.41915	7.25759	6.61203	6.19986	6.63938	6.94936	6.77865	7.30341
AGPAT3	5.07400044041667	5.21034085591667	5.33814026626667	5.545	5.27767100116667	5.23289498831667	5.2147	5.39103887613333	5.35875	5.34016	5.40731	5.07714	5.25385664583333	5.01760034663333	5.24453541638333	5.06846914468333	5.19705599603333	5.01531531148333	5.16351787951667	5.18528121483333	5.0281	5.19447781048333	5.12207	4.85267557368333	5.18786749771667	4.95223659233333	4.81289	5.33289816063333	5.32945
AGPAT4	5.19658	5.39141	5.33121	5.53858	5.13658	4.81976	4.99565	4.98259	4.88873	4.98368	4.98695	4.69634	5.09704	4.90783	5.30317	5.32163	5.22809	5.08495	4.8371	5.17374	5.21103	5.1556	4.42109	5.10762	4.8878	4.91944	5.28418	4.98007	5.06162
AGPAT4-IT1	5.03485	5.40485	4.86558	4.79651	4.5198	4.78575	4.83337	4.53771	4.89952	5.03682	5.19956	4.65993	4.43259	4.83178	5.31327	4.99819	4.80499	4.72346	4.4582	4.78978	5.18538	4.79699	4.81032	4.51481	4.80697	4.79699	4.47644	4.56929	4.5008
AGPAT5	4.97847	5.14089	5.16033	5.14506	5.18834	5.06108	4.65273	4.85532	4.956	4.90898	5.13905	4.96665	4.85254	4.65293	4.89976	5.06556	4.61939	4.82056	5.58983	4.73211	5.02086	4.50599	4.10343	5.03881	4.86409	4.63422	5.47326	4.81007	4.72774
AGPAT6	5.59525590853333	5.50529508373333	5.41844	5.49077	5.16911983996667	5.30894	5.40500835693333	5.52388840616667	5.7887	5.48310549623333	5.59463431346667	5.30233744916667	5.50101847886667	5.50780419806667	5.63420597293333	5.39909	5.45539457043333	5.51985	5.65074306236667	5.41926	5.41805742476667	5.77264	5.34427207396667	5.41430044613333	5.44557	5.35198434703333	5.43492559943333	5.64349778873333	5.60044110653333
AGPAT9	5.35481	6.05813	5.22698	5.60898	5.63942	5.48379	4.51966	4.71154	4.67963	4.50849	4.44894	4.74161	4.76212	4.48787	5.21805	5.25874	4.65225	4.85467	4.88584	4.86086	5.14053	4.13098	3.53941	5.12316	5.11268	4.17364	6.06973	4.86135	4.35623
AGPS	5.95825	6.11569	6.23413	5.87705	6.09423	5.85034	5.1159	5.5681	5.41922	5.24205	5.62344	5.72243	5.40669	5.18383	5.71511	5.89568	5.40387	5.47699	6.13733	5.95771	6.21985	5.21514	5.05564	6.35322	5.81331	5.35771	6.62264	5.79301	5.77769
AGR2	4.27918	4.32215	4.19896	4.16117	4.14539	4.44742	4.29758	4.16495	4.39002	4.41363	4.32367	4.31494	4.20594	4.37611	4.168	4.26384	4.22402	4.40941	4.09802	4.3276	4.20023	4.4758	4.45281	4.24414	4.25185	4.22974	3.9899	4.23448	4.28962
AGR3	3.15217	3.22525	3.07721	2.97442	3.3275	3.32629	3.86996	3.15086	3.23102	3.09346	3.25214	3.08805	3.18982	3.5612	3.18888	3.01044	3.29628	3.08795	3.19943	3.2199	3.11472	3.3805	3.19943	3.06054	3.24526	3.27631	3.05079	3.30322	3.02001
AGRN	6.49262	6.22737	6.19746	6.30046	6.20705	6.02423	6.46205	6.5318	6.29084	6.58933	6.26758	6.15375	6.17359	6.2758	6.48595	6.20367	6.22438	6.02703	6.05215	6.31902	6.05934	6.46925	5.9817	5.96606	5.90006	6.12071	5.919	6.24437	6.31904
AGRP	5.21307	5.02637	5.19386	4.66565	5.05236	5.12793	5.243	4.84288	5.26198	5.38549	5.40784	5.08532	5.28194	5.31011	4.95065	5.19943	5.21998	5.28538	5.23766	5.27913	4.94005	5.64482	5.43984	5.08787	5.45747	5.33377	5.15385	5.33072	5.19687
AGT	9.31684	9.32252	9.45432	9.47448	9.62212	9.5242	9.01682	10.0827	9.85366	8.59838	8.60443	9.34468	9.49788	7.51521	7.90144	7.98181	9.8449	9.59382	7.86088	9.02488	9.09895	8.77739	9.02488	7.82627	7.4086	8.3661	8.71908	8.88584	7.98389
AGTPBP1	5.66702	5.797	5.5209	5.51768	5.63067	5.65248	5.24496	5.43283	5.56759	5.6086	5.40634	5.55598	5.43049	5.26499	5.68895	5.70146	5.54533	5.72186	5.9493	5.59071	5.75039	4.88597	4.87617	5.78062	5.57254	5.73147	5.86393	5.43672	5.52589
AGTR1	5.61839	6.0966	5.84793	5.79763	6.41064	6.37977	6.35091	6.01359	5.97467	5.47679	5.78875	5.897	5.71248	5.78303	5.63012	5.84102	6.33268	6.82831	6.87182	6.19839	6.40799	6.22421	6.32598	6.91042	7.38556	4.79987	7.1757	7.03905	6.8064
AGTR2	3.60913962526667	3.54699	3.38691528496667	3.38017797193333	3.44097787226667	3.46220392376667	3.54601577513333	3.43695	3.49944798116667	3.61606	3.62189	3.43195924736667	3.45556	3.70796501963333	3.52610569133333	3.36944386713333	3.45315182693333	3.50454687673333	3.50958126116667	3.49474277746667	3.56109200226667	3.47030340876667	3.68917	3.53276209546667	3.41158303156667	3.42946344686667	3.44130529866667	3.49221	3.51026431303333
AGTRAP	6.00770292473333	5.91841595213333	6.29288464553333	6.31229230966667	6.34454	6.31038856086667	5.81825	6.41507	6.26264182206667	6.23218361403333	6.15414810016667	6.1923	6.14851444093333	5.96133958866667	6.34644	6.20480745186667	5.99734	5.93592	5.96773893753333	5.73434097006667	5.60732	6.09110684886667	5.85711	6.04580026656667	5.99261	5.67895	6.10748	5.96193518256667	6.03746732533333
AGXT	4.26651108306667	4.22116798543333	4.23875965113333	4.40848	4.30097971816667	4.35305692726667	4.58900454443333	4.38133459866667	4.50321	4.50793988903333	4.45379	4.35283288776667	4.38133041243333	4.44900418003333	4.27962463086667	4.26680852356667	4.41127	4.53399	4.20481670783333	4.27246210806667	4.17085	4.78873088416667	4.76267356006667	4.24982164013333	4.40037646253333	4.34074329663333	4.15533	4.43261348863333	4.25642
AGXT2	4.54864	4.27494	4.30691	4.35594	3.99134	4.12892	4.45751	4.41978	4.53257	4.59734	4.34651	4.42918	4.26202	4.75945	4.28692	3.96979	4.37076	4.43193	4.21966	4.35594	4.12929	4.63598	4.5853	4.14353	4.39598	4.32168	4.24214	4.21863	4.39435
AHCTF1	6.07019	6.65136	6.79595	6.77712	6.46225	6.11898	6.77218	7.15614	6.86646	6.34974	6.39344	6.35467	6.36152	6.44703	6.74971	6.99121	6.55569	6.79864	7.35486	6.68549	7.12766	6.4793	5.96305	6.39173	7.44345	7.26525	6.64332	7.62677	6.97813
AHCY	6.7858	7.12773	7.248	7.66896	7.69261	7.81057	6.85133	7.35186	7.19683	6.9714	7.08813	7.534	7.579	6.96941	7.24881	7.24794	6.87076	7.09517	7.28579	6.9896	6.82182	7.21203	6.83121	7.25906	7.0637	6.6053	7.48212	7.17028	7.56623
AHCYL1	7.37466	7.45625	7.27569	7.32542	7.2072	7.1983	7.61364	7.52973	7.56726	7.23338	7.2628	7.12922	7.23429	7.23473	7.23556	7.1726	7.71099	7.52491	7.63331	7.47267	7.49966	7.41347	7.29748	7.40403	7.54206	7.11518	7.55653	7.60413	7.54382
AHCYL2	5.53442	5.8573	5.43303	5.35612	5.64505	5.55139	5.43164	5.51102	5.73055	5.61474	5.18735	5.34666	5.4276	5.54581	5.44581	5.46089	5.50032	5.76018	5.86977	5.63296	5.55443	5.22262	5.75923	5.83125	5.78873	5.54737	5.76436	5.47848	5.79584
AHDC1	4.90832	4.97614	5.09868021043333	5.13040605866667	4.82252973813333	4.82992271643333	5.09804507036667	5.18213597006667	5.05708126143333	5.27309440396667	5.27151	4.93338	5.23548087473333	4.69361953293333	4.97439539713333	4.85412845276667	5.35672	4.89076004146667	4.77373571686667	5.08658922483333	4.78284	5.76634968093333	5.07188	4.77258647406667	4.71911175736667	5.00406475516667	4.40575912656667	5.12166095986667	5.33293668756667
AHI1	4.81465	4.87858	4.85507	4.81817	4.73817	4.88945	5.01175	4.67101	4.74963	4.77245	4.73085	4.8443	4.7831	5.07106	5.1087	4.92882	4.94146	4.93912	5.06655	4.88027	4.97923	4.69485	4.74095	4.91763	5.04472	4.96837	4.88877	4.84874	4.97221
AHNAK	6.7506	6.62986	6.68125	6.65237	6.83295	6.75332	6.92328	6.76026	6.59217	6.98877	6.93837	7.05445	6.8864	6.95207	6.92142	7.00042	7.02642	6.77885	6.91092	6.96339	6.78946	6.97268	6.83508	6.84397	6.52261	7.3128	6.91004	6.8205	6.97537
AHNAK2	6.38911	6.29449	6.41076	6.58547	6.19761	6.26108	6.60668	6.74027	6.57516	6.56909	6.478	6.21559	6.4554	5.81402	6.50309	6.39479	6.45981	6.18414	5.68494	6.30674	6.24207	6.2853	6.14451	5.97653	5.65407	6.27297	6.16556	6.2318	5.88121
AHR	8.18581	8.4025	8.45492	7.99086	8.5409	8.25347	7.79522	7.32712	7.52452	7.77776	7.65729	7.79398	7.55019	7.09757	8.18423	8.23042	7.18455	7.37935	8.00674	8.00599	8.27003	7.10453	6.70446	8.77716	7.79522	7.13276	9.13016	7.52841	7.28116
AHRR	4.92873	4.2736	4.34214	4.36989	4.13124	4.34712	4.35746	4.5069	4.23472	4.40253	4.5104	4.35705	4.22234	4.61614	4.326	4.27684	4.70955	4.36032	4.29059	4.31955	4.18724	4.66962	4.73609	4.45335	4.42093	4.35077	4.52104	4.19728	4.37557
AHSA1	8.60619	8.60108	8.47488	8.84465	8.24953	8.07669	8.90327	8.62889	8.43133	8.74808	8.51856	8.3097	8.55754	8.51984	8.59441	8.62429	8.9784	8.64149	8.56975	9.0035	9.07711	8.90321	8.8678	8.41525	8.61454	8.48164	8.78388	8.86452	8.68269
AHSA2	5.76725	5.83109	6.14069	6.0925	6.68606	6.55755	6.30231	6.08191	6.05196	6.02251	6.00664	6.34658	6.31448	6.05022	6.6334	6.58194	6.65682	6.89399	6.92454	5.95156	6.22018	5.89621	5.65093	6.29774	6.9628	6.78833	6.13562	5.99152	6.20053
AHSG	4.3501	4.33867	4.40116	4.5032	4.35378	4.30356	4.59293	4.42275	4.45832	4.4252	4.3699	4.24233	4.55387	4.69055	4.56562	4.28487	4.59092	4.37654	4.29992	4.38008	4.20143	4.72558	4.46771	4.3028	4.1704	4.28889	3.90382	4.34223	4.65637
AHSP	4.79407	4.65853	4.42803	4.73799	4.32963	4.65777	4.5512	4.70718	4.85809	4.97698	5.00813	4.60746	4.62777	4.96975	5.26172	5.10828	5.05413	4.69498	4.67929	4.62686	4.5971	4.94907	5.18771	4.58431	5.07909	4.9157	4.41552	4.67649	4.74638
AICDA	3.53534	3.50165	3.3191	3.23087	3.32062	3.39418	3.24591	3.26169	3.43762	3.4457	3.307	3.25904	3.33396	3.56217	3.43451	3.35337	3.3077	3.5682	3.16271	3.39338	3.40162	3.28421	3.52896	3.30501	3.35821	3.31603	3.37209	3.33307	3.45276
AIDA	9.1947	9.35684	9.14953	9.06614	9.49351	9.34322	8.92033	9.24679	9.08265	9.06976	9.1306	9.30858	9.10457	9.28212	8.95714	9.04679	9.49138	9.56722	9.70378	9.54243	9.67534	8.93103	8.3175	9.79279	9.15974	9.4026	9.7597	9.35318	9.40667
AIF1	8.11052	7.89446	7.40342	7.51706	7.82308	7.90709	6.67253	7.40285	7.43617	7.41036	7.22605	7.60097	7.61931	7.64745	8.26597	8.1659	6.14148	6.62541	6.41106	6.87937	6.77452	6.39084	6.78543	7.01057	6.53475	7.03088	7.46028	6.27505	6.46684
AIF1L	5.49847	5.3097	6.25587	6.53566	6.28565	6.20991	6.49848	6.50964	6.17768	6.73253	6.70032	6.40838	6.42977	6.1448	5.92549	6.00006	6.72111	6.49236	6.63606	5.93721	5.77638	6.2687	6.58154	6.74756	5.68147	5.56885	6.53735	7.43965	7.08784
AIFM1	6.0414	6.03747	6.16982	6.70319	6.15834	6.01334	5.96228	6.17384	5.77888	6.09125	6.04068	6.00068	5.85782	5.7867	6.21706	6.30511	6.12977	5.93757	6.43828	5.99671	6.13472	6.2221	6.0731	6.23114	6.13619	5.66208	6.52924	5.95307	6.82704
AIFM2	5.59207	5.4906	5.84476	5.96611	5.9591	5.77933	5.95017	5.99752	5.69391	5.86316	5.91474	5.76379	5.79187	5.77875	5.71243	5.69082	6.3067	6.1941	6.10469	5.97489	5.77507	6.44989	6.1724	5.95826	5.99568	5.90273	5.87067	6.26155	6.41734
AIFM3	5.28984	5.38631	5.14383	5.16791	5.25917	5.13558	5.66139	5.31051	5.16791	5.33963	5.27281	5.09129	5.4199	5.50336	5.3337	5.36621	5.04339	5.32442	5.16297	5.07205	4.8657	5.41183	5.04833	4.93443	5.13818	4.73856	5.11642	5.0966	5.25828
AIG1	5.45370039466667	5.47236835993333	5.57703416213333	5.48863761446667	5.85582	5.65654	5.59254693696667	5.41198370703333	5.50087024633333	5.53455	5.60003936783333	5.80514346006667	5.90313628293333	5.35045	5.37517828693333	5.46538499356667	5.65148714346667	5.70522097973333	5.99567	5.76870443396667	5.91506457796667	5.90845361196667	5.85768260116667	5.72234	5.79846	6.03571153343333	5.60706	5.67068960026667	5.6849
AIM1	7.83859	8.05563	7.95489	7.96514	7.33907	7.40708	6.47978	7.85499	7.69208	6.60407	7.09104	7.18606	7.46624	6.57362	7.79925	7.74925	5.69805	5.98631	6.01119	6.45905	6.77887	5.35289	5.52377	6.6113	6.00353	6.23781	8.14645	6.03584	5.6566
AIM1L	4.8974	4.76106	4.83044	4.54845	4.75439	4.79872	4.80786	4.84332	4.83456	5.01551	4.89579	4.691	4.65819	4.61171	4.96135	4.89131	4.88064	4.78793	4.81248	4.88887	4.73603	5.36672	4.85945	4.72369	4.71008	4.76	4.6104	4.69526	4.87604
AIM2	4.5989	4.70756	5.00169	4.71956	5.08289	4.80324	4.16087	4.61988	4.8594	4.42806	4.60319	4.75417	5.05873	4.55768	4.50619	4.52642	3.98732	4.08163	4.28765	4.28384	4.39476	4.43832	5.0558	4.50934	4.62359	4.62137	4.60946	4.21641	4.40154
AIMP1	6.79722	7.03561428943333	6.91922885996667	6.78183	7.55416489156667	7.30102706916667	6.83916509396667	7.19021	6.84343409493333	6.43126	6.46597200933333	7.40067	7.25905596093333	6.76376642213333	6.96002059243333	7.09809	6.98382903746667	7.29516401403333	8.30028	7.43468300213333	7.78184088803333	6.92352676796667	6.92738	7.91225	7.35799	7.43272	7.78926	7.48758664123333	7.64107745356667
AIMP2	6.77890549326667	6.97677139003333	7.12424855363333	7.40084	6.96847742043333	7.05251519693333	7.28301346606667	7.06970153703333	6.97306916693333	7.26966	7.18381853793333	7.09176035526667	7.17650098136667	6.40525793696667	7.24685243356667	7.35392	6.91430199146667	7.15867	7.5042	6.81364330543333	6.96542804696667	7.09523358766667	6.93818888083333	7.20450831893333	7.09153	6.79924055206667	7.28962	7.36723751106667	7.81842175126667
AIP	7.80714	7.82994	7.75676	8.00364	8.21963	8.13609	8.15031	8.25125	8.01385	7.92448	7.92263	8.06348	8.35969	8.07149	7.65047	7.73816	8.31715	8.00087	7.89529	7.97885	7.94654	8.35319	8.44645	8.2645	7.72543	7.85645	8.15369	8.07174	7.97944
AIPL1	4.51479	4.25987	4.32493	4.26346	4.12758	4.15642	4.63979	4.4473	4.35138	4.6574	4.50902	4.29601	4.4526	4.91528	4.48416	4.5921	4.51415	4.31307	4.20874	4.4514	4.26504	4.40773	4.71751	4.28453	4.36156	4.27708	4.26214	4.43056	4.47516
AIRE	5.03091	4.93591	4.79203	5.17922	4.97079	5.09124	4.99331	5.20725	5.207	5.47668	5.08167	4.91281	5.20105	5.24677	5.18018	4.93234	5.35254	4.86766	5.02044	5.01489	4.68743	5.77484	5.2818	5.2028	4.47699	4.83539	4.99465	4.97797	5.03511
AJAP1	3.67755	3.67318	3.721	3.76016	3.4776	3.6032	3.6932	3.57199	3.69783	3.78663	3.7526	3.54672	3.72935	3.84728	3.60891	3.53914	3.73818	3.62357	3.5361	3.62827	3.5592	3.82215	3.84776	3.65755	3.63955	3.68432	3.62503	3.73343	3.7821
AJUBA	4.50153	4.62856	4.74056	4.80701	4.80702	4.70989	4.64981	4.53726	4.63049	4.65989	4.91494	4.92366	4.97888	4.65887	4.17212	4.29815	4.64082	4.83852	5.07669	4.8899	5.0864	4.67464	4.79776	5.09684	4.30775	5.07846	4.36373	4.44217	4.9629
AK000798	3.74037	3.77019	3.83602	3.60166	3.62309	3.71878	3.81033	3.55436	3.75093	3.67166	3.79785	3.54772	3.63589	3.74306	3.7898	3.75874	3.67635	3.79519	3.47479	3.7749	3.92696	3.62358	3.76553	3.70106	4.06273	3.85782	3.71071	3.59335	3.50976
AK021537	5.11657	5.66129	5.11657	5.11657	5.15757	5.18507	5.3719	5.05347	4.85275	5.10239	4.96847	5.1934	5.22728	4.77096	5.02378	5.10257	4.9291	5.04921	5.21168	4.9879	4.81282	5.34803	4.89535	5.43136	5.11657	5.5336	5.21758	4.97189	5.27594
AK021804	7.13566	7.35376	8.27852	8.05806	7.91847	7.74646	8.58411	7.23521	7.21904	9.11971	9.15687	7.89468	7.91099	8.23813	7.52185	7.51562	8.42623	8.63632	8.80154	8.55541	8.78667	8.07581	7.4921	7.26833	9.26094	8.65411	7.61858	7.76149	8.62766
AK021933	3.61401	3.5645	3.43744	3.48212	3.56443	3.64335	3.70231	3.3977	3.61688	3.53312	3.58353	3.53155	3.64851	3.65703	3.51841	3.3061	3.7297	3.54443	3.70194	3.48939	3.58017	3.6894	3.86744	3.65716	3.54695	3.49901	3.56603	3.38677	3.55399
AK021977	7.10571	7.32977	7.21878	6.82468	7.22193	7.18066	6.65895	6.39165	6.58091	7.03989	7.04444	6.80068	6.77019	6.87443	7.6412	7.66918	6.59488	6.82702	6.1089	6.55377	6.90653	5.42783	5.38366	5.85223	7.89309	7.97622	7.15291	6.51507	6.24363
AK024936	3.38237	3.35509	3.32062	3.46564	3.33018	3.37147	3.56816	3.31156	3.37326	3.71893	3.5754	3.4906	3.4156	3.6981	3.70328	3.47971	3.15732	3.27543	3.23798	3.51914	3.45405	3.59021	3.72206	3.21444	3.3607	3.31851	3.27203	3.60758	3.47479
AK025288	5.25133	5.9479	6.04856	5.69211	5.61968	5.15177	5.35326	5.06113	4.88798	6.08135	6.44282	4.99649	4.88613	5.47796	5.64539	5.63571	5.2405	5.42547	5.44488	6.33369	6.81241	4.78133	5.06723	4.91343	8.48629	6.79869	5.73582	5.20016	5.31496
AK026905	5.95134	5.63364	5.82472	5.46509	5.23915	5.42101	6.72922	5.80041	5.83789	6.21399	6.37357	5.56286	5.72235	5.3092	5.79942	5.90869	6.38541	6.25415	6.27955	6.43171	6.27371	6.08896	6.35128	4.95699	6.25342	6.49718	5.07983	5.62139	6.32428
AK054988	3.06937	3.10281	3.17232	3.17667	3.08407	3.18781	3.11262	3.27613	3.17863	3.28147	3.05155	3.51292	3.17135	2.96551	3.33953	3.22579	3.2761	3.26123	3.11647	3.21844	3.10718	3.41296	3.14728	3.1791	3.3083	3.09225	3.2259	3.41233	3.25027
AK055458	4.20239	3.86291	3.85203	4.07675	3.98633	3.89681	4.13405	4.11743	4.03176	4.22569	3.98465	4.10536	4.16587	4.60546	4.07262	4.4486	4.21163	4.146	4.00793	4.04325	3.93228	4.59223	4.07219	3.83396	4.01273	4.42452	3.97277	4.2155	4.25917
AK055981	4.53843	4.61397	4.67804	4.64779	4.49368	4.64861	4.27941	4.75464	4.63465	4.68185	4.42119	4.51062	4.58872	4.2332	4.43491	4.45681	4.41591	4.53559	5.25967	4.46971	4.73269	4.69634	5.20065	4.75693	4.66752	4.61257	4.52481	4.61397	4.93368
AK056098	4.23099	4.05601	4.04626	4.34938	4.06768	4.2771	4.64536	4.13163	4.31561	4.27039	4.49045	4.23269	4.22866	4.87469	4.45959	4.39795	4.63142	4.78716	4.25126	4.59166	4.36722	4.3515	4.70503	4.35455	4.34938	3.91592	4.28049	4.23611	4.54932
AK056982	4.48631	4.02321	3.86037	3.95816	3.86628	3.77182	3.70284	3.77094	3.96074	3.78653	3.9084	3.63158	3.68488	3.95958	3.88849	3.81284	3.89359	3.96562	3.99246	3.78145	3.94453	3.6306	4.36514	4.01259	4.19818	3.84249	4.05317	3.56893	3.94852
AK074476	4.29941674746667	4.24478	4.20658	4.30877752493333	4.07003	4.24099926653333	4.2014	4.39676448306667	4.35992291703333	4.16995107426667	4.24544322016667	4.20984005133333	4.24110924196667	4.41905726636667	4.31555	4.22031679016667	4.41336172486667	4.287	4.35583281376667	4.15621	4.23728	4.41934369483333	4.53408287406667	4.25644694856667	4.24269287913333	4.43063349883333	3.99344103486667	4.38858912996667	4.28517
AK090844	6.85038	6.81457	6.80852	6.33091	6.5774	6.85147	6.56443	6.30297	6.5198	6.89563	7.23565	6.56885	6.41087	7.25894	7.01641	7.02082	6.82568	7.02831	6.41164	6.47461	6.69338	6.32498	6.65138	6.2809	6.91337	7.1544	6.43541	6.50794	6.2967
AK091729	4.21657	4.16832	4.01636	4.01776	3.87764	4.11698	4.07084	3.92993	4.05189	4.1128	4.32699	3.84806	4.13713	4.26743	3.97325	4.06236	3.89009	4.18038	3.99921	4.21953	4.1581	4.1128	4.08027	3.97555	4.25839	3.99052	4.1474	4.24637	4.17685
AK093205	3.04565	2.99347	2.98124	3.01908	3.01214	2.94698	3.03825	3.08882	3.00603	2.98975	3.08525	2.98131	3.07688	2.9986	3.03641	3.0352	3.08245	2.94635	3.01847	3.00859	3.06149	3.12886	3.0933	2.97436	2.86234	3.17964	2.96971	3.17003	3.01664
AK094644	3.31165	3.14482	3.24198	3.04374	3.23618	3.24334	3.26118	3.21559	3.24658	3.38999	3.39348	3.14482	3.18024	3.36449	3.32421	3.35074	3.46218	3.24198	3.19389	3.24198	3.22644	3.20515	3.43734	3.49733	3.2496	3.26423	3.13151	3.17341	3.29629
AK096159	3.40667	3.20719	3.12286	3.18074	3.28465	3.17335	3.49951	3.31225	3.17301	3.31241	3.14465	3.15437	3.35733	3.59135	3.47748	3.29466	3.21368	3.1463	3.26773	3.32921	3.24046	3.32056	3.27274	3.18756	3.30423	3.26862	3.33749	3.24016	3.27021
AK097370	5.29204	5.13334	5.03577	5.04877	4.93163	5.13334	5.13334	5.23849	5.35473	5.23091	5.08426	5.16606	4.91089	5.46028	4.81384	4.75058	5.17777	5.27782	4.95729	5.25062	5.06716	6.19296	5.78816	5.26387	5.08468	4.98404	5.19418	4.97303	5.22964
AK097453	4.79814	4.65517	4.91034	5.00098	4.61173	4.82834	5.03275	4.69932	4.64685	4.92451	4.85809	4.73856	4.74565	5.00719	4.80241	4.79631	4.60354	4.86953	4.64151	4.96534	4.7658	4.99346	5.35558	4.79814	4.85514	4.7135	4.47277	4.64414	4.76085
AK098263	2.92967	2.69382	2.92694	3.01612	2.88724	2.87715	3.05861	2.91207	2.83992	2.81326	2.87038	2.82634	3.02984	3.04358	2.96179	2.94092	2.96976	2.86091	2.89278	2.9129	2.901	3.03031	2.96636	2.86728	2.8245	2.96995	2.89229	2.77084	3.02687
AK1	7.15917	7.20832	7.31288	7.56478	7.26736	7.19841	7.7536	7.0514	6.93741	7.46825	7.48225	7.31999	7.34208	7.34637	7.02534	7.10252	7.65483	7.4353	7.24187	7.65255	7.44931	7.27943	7.18845	7.57194	6.98928	7.00541	7.34334	7.17343	7.51956
AK130486	4.71023	4.51785	4.53664	4.60361	4.30442	4.42509	4.65502	4.47331	4.75176	4.58249	4.7884	4.45939	4.55409	4.73212	4.60625	4.60314	4.73116	4.5795	4.47902	4.499	4.46095	4.70567	4.78224	4.39005	4.56508	4.62472	4.377	4.51681	4.39766
AK131021	4.06393	4.04616	3.93017	3.78599	3.85798	3.9488	3.94294	3.95326	4.06965	3.83851	3.97983	3.77014	3.58897	4.07351	4.08017	3.77364	3.66878	4.05493	3.74878	3.95737	4.01151	3.82845	4.30801	4.0081	4.00553	3.71716	3.90666	3.84666	3.85013
AK2	6.06608585401667	6.14096	6.24133	6.10519845083333	6.22642	6.23592060123333	5.68802662361667	6.03220640523333	6.02219	5.72216	5.96197271756667	6.08148241451667	6.13513498348333	5.95459579271667	6.08514	6.16404343618333	5.86253825776667	5.88313035811667	6.17750592208333	6.03244386541667	5.97856278813333	5.68872275703333	5.94601520156667	6.39618212986667	6.0016	5.72443903213333	6.66748144501667	6.01745204593333	5.9458
AK3	7.72963	8.03428	8.02111	7.62862	8.31362	8.08729	7.92393	7.89232	7.81936	7.31606	7.48365	7.9178	7.66658	7.47116	7.62848	7.84624	8.05389	8.43342	9.14099	7.9482	8.29099	7.37171	7.30513	8.74801	8.53368	7.80197	8.61552	8.09387	8.18089
AK5	4.77128	4.72805	4.40957	4.53277	4.58156	4.6213	4.25802	4.65019	4.48305	4.44043	4.28193	4.95196	4.64073	4.96096	4.703	4.78874	4.86734	4.62418	4.24033	5.58039	5.38654	5.09068	5.01765	4.65275	4.09961	4.48173	5.34679	4.89622	4.47157
AK6	7.50441	7.80823	7.42519	8.00888	7.89039	8.0433	7.75363	7.56273	7.47693	7.33537	7.45742	7.8849	8.02053	8.20638	7.91698	7.96508	7.34499	7.58048	8.2833	7.78659	7.98255	7.72207	6.96942	8.24755	7.93299	8.08871	7.88294	7.8939	7.76199
AK7	4.54391	4.40286	4.37391	4.41669	4.30257	4.45245	4.35301	4.38528	4.53342	4.44025	4.39868	4.30774	4.31347	4.58843	4.2945	4.29124	4.37175	4.46218	4.33468	4.44813	4.42408	4.43756	4.63811	4.43273	4.62196	4.4786	4.35677	4.33504	4.44561
AK8	6.81277	6.37451	6.59758	6.40044	6.25529	6.37258	6.53816	6.31728	6.57284	6.42949	6.56663	6.35379	6.36384	6.62489	6.53901	6.52299	6.37815	6.42515	6.24889	6.58761	6.53282	6.3866	7.01134	6.40654	6.64697	6.29469	6.44323	6.26423	6.25507
AK9	3.96866	3.97277087336667	3.89888	3.97694672786667	3.83406025033333	3.92852174796667	3.91584387313333	3.94655	3.80465086503333	3.91528525326667	4.17385	3.88280329256667	3.90551	4.27105	3.76075934766667	3.78113	4.10971	4.04966549813333	4.23561	4.18714076906667	4.31946	4.12368306696667	3.94982	4.4458	4.03356	3.91655831186667	3.9569	3.84046400413333	3.94655162483333
AKAP1	6.74196	6.87781	7.2514	7.36607	7.28655	7.37812	7.74921	7.96354	7.72266	7.74763	7.77277	7.65133	7.75844	7.52783	6.54777	6.50976	7.96114	7.8695	7.84034	7.51452	7.44754	8.36475	8.35227	7.10217	7.77095	7.87379	6.77691	8.24211	7.98679
AKAP10	5.38019	5.62534	5.62624	5.6399	5.94476	5.75435	5.5262	5.3522	5.29718	5.26303	5.42422	5.82802	5.64082	5.85793	6.27291	6.41786	5.58544	5.59527	5.49787	5.36529	5.56053	5.38067	5.13686	5.54638	5.86248	6.16295	5.6279	5.30223	5.12028
AKAP11	6.24458	6.39538	6.42886	6.39535	6.54572	6.55775	6.32688	6.41964	6.40797	6.30657	6.18069	6.5859	6.52064	6.65891	6.70795	6.50841	6.58074	6.69938	6.53904	6.37534	6.51595	6.47241	6.12542	6.61964	6.4853	6.99921	6.68385	6.65253	6.39058
AKAP12	6.82116	7.15701	7.52003	7.58582	7.2348	7.36488	6.6498	7.00868	6.97483	6.69043	6.84525	6.98958	7.04157	7.07491	7.20587	7.2772	6.70226	6.93235	6.64266	7.55826	7.69495	6.77844	6.38394	7.94146	8.12627	7.11805	7.69099	7.99592	6.44377
AKAP13	6.84777151633333	6.81425456201111	6.57374123951111	6.68613024398889	6.47287504166667	6.48074097854444	6.62413029944444	6.88126735633333	6.73470148227778	6.73174903687778	6.58280344357778	6.49258744748889	6.59841325433333	6.40479	6.72541211776667	6.72356057971111	6.51170232607778	6.43874061642222	6.20594208317778	6.80909847754444	6.80581039207778	6.44786276412222	6.47872709477778	5.98688988534444	6.74131829827778	6.48969936488889	6.59862600717778	6.73586681966667	6.36063862341111
AKAP14	3.21729761203333	3.15167070656667	3.06444303376667	3.09769045106667	3.12238	3.12144750256667	3.44658367416667	3.14578511563333	3.07658149483333	3.12975854483333	2.99295	3.10132735796667	3.10845736893333	3.19146094473333	3.02108	3.16402	3.08793	3.18028391143333	3.04597	3.03014578986667	2.97529505453333	3.42104253566667	3.20421	3.15188	3.06927655393333	3.11846603603333	3.04246458403333	3.22528939016667	3.15245
AKAP17A	5.80734715883333	5.93877	5.99783	5.97162	5.98899083803333	6.11433616123333	5.94291	6.02955673506667	5.87472042293333	5.85970897333333	5.79634	5.9918	5.99301864326667	5.56171404986667	5.99625247403333	5.97270338773333	6.03230295023333	5.93374722193333	5.83480105443333	5.85404627253333	5.84631906516667	6.21329	5.99869	5.84696502833333	5.91218047626667	5.93282059203333	5.7463	5.87169	5.91168900646667
AKAP3	4.51873	4.40993	4.38997	4.17615	4.28087	4.34772	4.12442	4.5077	4.6628	4.64693	4.40607	4.42829	4.10435	4.70769	4.43276	4.16631	4.33503	4.17311	4.25792	4.34938	4.41247	4.63498	4.32255	4.38343	4.22607	4.12984	4.34767	4.22295	4.20689
AKAP4	4.31238	4.39538	4.07942	4.36868	4.20508	4.16179	4.58332	4.40346	4.14457	4.50285	4.41439	4.33079	4.4214	4.60373	4.35043	4.2856	4.31238	4.12233	4.27465	4.31238	4.18114	4.45581	4.15574	4.24077	4.01081	4.62263	4.06605	4.39116	4.50675
AKAP5	3.75182	3.74842	3.49893	3.62487	3.60748	3.67263	3.83509	3.80325	3.68861	3.78849	3.75042	3.72467	3.86648	3.96667	3.8469	3.72951	3.84132	3.87414	4.13202	3.74202	3.60303	3.91769	3.98811	3.97128	3.38075	3.85438	3.49772	3.81719	3.95096
AKAP6	4.26844	4.45097	4.05862	4.30737	4.21819	4.3249	4.35635	4.38418	4.39298	4.30814	4.41704	4.33536	4.39733	4.47878	4.19973	4.0382	4.57965	4.50401	4.42623	4.75377	4.79963	4.69831	5.03492	4.2043	4.62402	4.64503	3.73842	4.77773	4.35866
AKAP7	5.51207	5.66566	5.89941	5.52445	5.9989	6.12375	5.57691	5.99979	5.84516	5.55874	5.53965	5.96256	6.06921	5.60575	6.03346	5.81742	5.71654	5.90211	6.40064	5.49726	5.48514	5.80599	5.43604	6.14493	5.88897	6.01288	6.20381	5.69798	5.87714
AKAP8	6.31423	6.43633	6.60302	6.92741	6.85559	6.63761	6.74266	6.83887	6.75216	6.39979	6.58404	6.68636	6.70134	6.57563	6.82523	6.55238	6.55207	6.4837	6.89661	6.39882	6.49111	6.57133	6.6167	6.736	6.8654	6.73943	6.86725	7.16162	6.86608
AKAP8L	5.66817	5.44813	5.50334	5.67182	5.51249	5.53757	5.8107	5.84377	5.66627	5.69859	5.75917	5.6974	5.80216	5.87605	5.66469	5.62322	5.98495	5.79972	5.60677	5.63604	5.51836	5.97426	5.72073	5.53294	5.5288	5.62491	5.44911	5.65182	5.71954
AKAP9	5.01954	5.33294	5.23310129603333	5.02281465003333	5.47986	5.38104	5.31812729713333	4.90586830433333	5.14211991863333	4.94752036016667	5.11250333106667	5.33941396403333	5.20203671433333	5.04956496936667	5.95713531756667	6.10204607123333	5.61200893343333	5.88089	5.32638	5.292	5.35559997873333	4.72145	5.13973	5.15291189296667	5.60924374063333	6.15641778296667	5.35742910943333	5.00958532693333	4.97517877086667
AKIP1	6.66909	6.95964	6.80844	6.96777	7.11998	6.80192	6.35553	6.71439	6.65552	6.37478	6.48897	6.90344	6.80972	6.32439	6.44767	6.28601	6.52888	6.65552	7.13496	6.7566	6.9154	6.52491	6.45299	7.34764	6.54344	6.71723	6.91719	6.5089	7.29003
AKIRIN1	6.49180428513333	6.57133540253333	6.40531890903333	6.24663	6.39691	6.12251276286667	5.95539364196667	6.28447	6.09705028106667	6.24	6.30713	6.15065536596667	6.06891421416667	5.85140288993333	5.62849187393333	5.91433769733333	6.41638	6.41650016186667	7.26986	6.98822	6.95343	6.26131	6.30956036583333	6.62364616276667	6.14344	5.85163	6.34928	6.89708455353333	6.84327268866667
AKIRIN2	5.84723	5.66440526983333	6.03913	5.85721803513333	5.92979	5.52196239416667	5.51831	6.05488993636667	5.61002736016667	5.77666292183333	5.58595996606667	5.69182444103333	5.80332856396667	5.26908	5.88705417873333	5.94877	5.85376	5.36536180713333	5.70111584813333	5.83170944143333	5.67211564173333	5.61752	5.41555887956667	5.82489016583333	5.36095433656667	5.54362114576667	5.65511	5.86512212073333	5.90141213706667
AKNA	5.51013	5.4408	5.38675	5.41322	5.36777	5.41758	5.3068	5.48613	5.74284	5.318	5.56828	5.41852	5.5807	5.14944	5.44037	5.47822	5.41397	5.37034	5.33081	5.32819	5.09139	5.45579	5.68688	5.28487	5.35463	5.35796	5.14676	5.10293	5.42318
AKNAD1	3.32590366643333	3.17532813173333	3.13720937363333	3.19754191853333	3.28354	3.20700791683333	3.26691	3.17872080873333	3.3439	3.30826	3.22795244143333	3.23598452543333	3.21378620156667	3.29061074713333	3.18553884676667	3.16971	3.16601	3.15727976756667	3.16293453933333	3.27209	3.16910444403333	3.32692	3.31292232623333	3.2152	3.32393	3.11762	3.27546	3.17142566106667	3.23107
AKR1A1	9.25674	9.33566	9.10834	9.40087	9.47407	9.43048	9.04263	9.28311	9.12856	9.14583	9.17805	9.27173	9.35236	9.00034	9.2816	9.19762	8.57117	8.6131	9.13422	8.88017	9.06421	8.8994	8.35079	9.39003	8.72117	8.5752	9.17568	8.72906	8.99966
AKR1B1	9.05661	9.13527	9.20594	9.3864	9.08516	9.17852	8.80754	9.61799	9.1653	9.14231	9.1709	8.64201	8.65499	9.12972	9.57826	9.66572	8.72242	8.60137	8.86003	8.7678	8.71056	8.48696	8.25687	9.05134	8.61492	8.01805	9.43934	8.64253	8.90151
AKR1B10	4.10173	4.33225	4.67161	4.41782	4.27286	4.08441	4.31179	4.26815	4.1486	4.46723	4.47629	3.87108	4.14774	4.53667	4.40468	4.15173	4.27048	4.01249	4.4804	4.21394	4.06322	4.00665	4.28009	4.06987	4.35654	3.7081	4.30788	4.01383	4.51975
AKR1C1	6.94904	6.72645	6.98533	6.9404	6.44633	6.46453	7.30717	6.7122	6.70192	6.89059	6.85713	6.34454	6.51633	6.82068	6.73556	6.83695	7.07121	7.0493	6.85682	6.86692	6.84411	6.20867	6.04979	6.727	6.82871	6.24085	6.83043	6.62743	6.88914
AKR1C3	9.16491	9.33667	9.38151	9.39989	9.39463	9.21451	10.0227	9.13263	8.99871	8.97764	8.98322	8.99979	9.10543	9.61829	9.19312	9.16491	8.6866	8.81981	10.3005	9.21851	9.43501	8.88123	8.04893	9.73308	9.52509	8.88899	9.30558	8.95541	9.92812
AKR1C4	3.55548	3.62666	3.34765	3.59819	3.49957	3.3719	3.60433	3.52148	3.49741	3.6412	3.40666	3.23727	3.56065	3.44741	3.3674	3.3092	3.51271	3.50825	3.67468	3.51271	3.51271	3.64463	3.46725	3.59286	3.624	3.4002	3.45489	3.51271	3.60618
AKR1C6P	5.10809	5.11761	4.92913	4.9829	4.78454	4.88656	4.95741	5.05523	5.05569	4.99952	4.92826	5.0147	4.9829	5.17865	4.90448	5.2318	5.03145	5.02324	4.82285	4.83932	4.83987	5.44185	5.23744	4.86458	5.11569	4.86268	4.92051	5.16755	4.97477
AKR1D1	3.06821	3.03043	3.11801	2.97693	2.99448	2.93574	3.09521	2.92216	3.02662	2.96516	3.33677	3.08004	3.02619	3.21908	2.97529	3.30979	2.93888	3.03765	3.18512	2.99018	3.06771	3.06908	3.07191	2.9178	3.12782	2.87534	3.07566	3.07485	2.94339
AKR1E2	4.85630114256667	4.73663	4.87525183266667	5.08556673833333	4.53654	4.68766247863333	5.21516	5.08530692823333	5.10457032016667	5.09005305606667	4.94069	4.82910219446667	5.23922	4.94438	5.06008405373333	4.9448	4.88227927476667	4.8465	4.75776368636667	4.82908410326667	4.90148954046667	5.53780934946667	5.15382025426667	4.75923	4.77156632476667	4.94777	4.73281133526667	4.8689	5.15534951316667
AKR7A2	7.82572	7.93199	7.76583	7.97938	8.14977	8.16344	7.84311	8.01423	7.81739	7.50022	7.62653	8.0704	8.14465	7.42747	7.81325	7.71339	7.49145	7.5189	7.80955	7.79948	7.98414	8.18792	7.54248	7.68494	7.72336	7.61127	8.41239	7.83307	7.77583
AKR7A3	5.84387	5.83979	5.81222	5.72334	5.81509	5.78045	5.83569	5.9265	5.92112	5.77332	5.77026	5.79742	5.64514	5.6443	5.83997	5.42293	5.57154	5.78137	5.61906	5.74477	5.78542	6.19991	5.88086	5.85454	5.57074	5.62907	5.64373	5.58097	5.9229
AKT1	8.1739	8.12425	8.07917	8.25007	7.98355	7.80736	8.2533	8.54596	8.08691	8.38108	8.45141	8.10552	8.13234	7.67504	8.08659	7.8527	8.55039	8.5606	8.46224	8.44242	8.32206	8.40297	8.75429	8.11446	7.82641	8.22337	7.97396	8.41882	8.94832
AKT1S1	5.56392	5.44716	5.56339	5.44808	5.50594	5.50124	5.25688	5.61472	5.53061	5.37648	5.55045	5.69552	5.63635	5.07064	5.2401	4.83165	5.57223	5.29681	5.49022	5.62717	5.34122	5.47086	5.77861	5.40305	5.35542	5.37168	5.19984	5.52715	5.53804
AKT2	5.40187359813333	5.3294	5.30744431678333	5.55052757121667	5.43619230678333	5.39976	5.75873103108333	5.54151794846667	5.48658800371667	5.56322	5.44461150966667	5.50825	5.67322039838333	5.52312	5.64741	5.50486168523333	5.65257	5.59969	5.30327730108333	5.37327066753333	5.37430817186667	5.84245674023333	5.64781063806667	5.39548	5.45614963156667	5.57341611738333	5.40049328898333	5.48364	5.79172533128333
AKT3	5.83727286297143	6.03077246195714	6.25415289451429	6.10770871282857	6.07690085454286	5.91849453204286	6.05729612902857	6.12514422045714	6.13649770591429	6.15470907447143	6.13551743582857	6.00967604715714	5.84163624978571	6.23018574662857	6.01592	6.05670296595714	6.41866698495714	6.41724453912857	6.37335276408571	6.19556400034286	6.33957719272857	5.58345263762857	5.75199393684286	5.99741	6.20289803795714	6.45015340144286	6.02726832035714	6.42009063428571	6.00341003207143
AKTIP	7.2722	7.51678	7.289	7.49712	7.89176	7.74693	7.29985	7.5386	7.36469	7.25691	7.23669	7.96531	7.98735	7.66283	7.05438	7.165	7.78325	7.86543	8.39108	7.81726	7.959	7.87827	7.48747	8.34415	7.7496	7.96318	7.76698	8.01964	8.28276
AL022341.3	4.88148	4.6106	4.80734	4.7652	4.70616	4.88659	5.6238	5.20582	4.67314	5.15209	5.10679	5.103	5.06416	4.91048	5.23889	4.64861	5.65299	4.6534	4.79172	5.26755	4.68931	5.96558	4.9174	4.75765	4.43942	4.898	4.88591	4.81948	5.17376
AL022344.5	3.30023	3.23423	3.25615	3.15675	3.24485	3.24164	3.5828	3.24485	3.25976	3.30762	3.22586	3.13894	3.03774	3.36325	3.19845	3.51478	3.24485	3.24485	3.04488	3.24485	3.45334	3.29983	3.25343	3.17997	3.11476	3.30656	3.26236	3.1293	3.26888
AL109706	3.22875	3.27465	3.2489	3.24063	3.11577	3.09867	3.14498	3.31304	3.40894	3.27465	3.52978	3.27379	3.47734	3.27465	3.25342	3.62438	3.75227	3.43233	3.26773	3.33046	3.55757	3.10973	3.26951	3.18517	3.32234	3.13892	3.07353	3.52602	3.46799
AL132709.8	4.42722	4.27147	3.99206	4.12141	4.71956	4.61673	4.6939	4.17294	4.14496	4.34658	4.33732	4.19716	4.28911	4.7255	4.73655	4.90025	4.797	5.1549	3.81963	4.7296	4.69165	3.75795	3.86123	3.64983	6.34863	3.77356	4.74167	4.1911	3.96643
AL133493.2	3.06053	3.14302	3.15234	3.16034	3.16034	3.15779	3.19911	3.16034	3.24663	3.22026	3.20453	3.12267	3.12947	3.15113	3.15779	2.98532	3.20367	3.16034	3.2191	3.16034	3.07256	3.02046	3.25507	3.32267	3.06083	3.24651	3.24266	3.16968	3.01325
AL590762.11	5.37976	5.18448	5.56337	5.40738	5.31839	5.19554	6.00508	5.50856	5.51602	5.64465	5.56276	5.37945	5.47523	5.60645	5.47139	5.45747	5.76043	5.34167	5.30949	5.19338	5.31729	5.84192	5.89271	5.45747	5.45747	5.45747	5.40049	5.28836	5.31985
AL832163	3.17973	3.06913	3.03598	3.04553	3.04055	2.9808	3.17526	3.0795	3.19399	3.11688	3.20016	3.02501	2.98528	3.13151	3.05973	3.17874	3.03547	3.08629	3.03122	3.2155	3.13528	3.06535	3.17045	3.10626	3.17751	2.8316	3.10822	3.07655	3.17175
AL833181	3.84618	3.93506	3.8277	3.63337	4.06652	3.79741	3.62776	3.59439	3.8306	3.79073	4.01008	3.96284	3.85883	4.02229	3.76418	3.62773	3.90057	3.84396	3.78338	3.84202	3.73456	3.53414	4.06973	3.65	3.69651	3.82938	3.71046	3.71079	3.85612
AL928742.12	4.83975	4.07524	4.13749	4.55032	4.40359	4.0366	4.93688	4.99756	4.58428	4.72158	4.27777	4.37978	5.05597	4.52129	4.84678	4.71829	4.73767	4.61755	4.79147	4.05229	4.31096	5.7421	4.16411	4.44204	4.46067	4.58428	4.12953	4.7151	4.82407
ALAD	6.12259	6.25461	6.08985	6.17059	6.3908	6.36696	5.76028	6.17211	6.09855	5.90219	5.96943	6.19563	6.38624	5.7526	5.79481	5.84257	6.21637	6.26117	5.92607	6.25695	5.9495	6.4457	6.14218	6.46589	6.13784	5.80272	6.33126	6.11383	5.93571
ALAS1	7.1769	7.27367	7.40389	7.58234	7.13665	7.06753	6.4113	7.10063	7.15924	6.98515	7.14254	7.06791	6.95235	6.65885	6.71448	6.71681	6.80201	6.90881	7.27465	6.88148	6.83154	6.30439	6.96721	7.4008	6.30833	6.38453	7.43394	7.27711	7.18181
ALAS2	4.40214	4.28922	4.27812	4.31589	4.21579	4.1673	4.28204	4.25159	4.40613	4.40597	4.48814	4.23048	4.39041	4.34718	5.39846	5.18452	4.35476	4.34292	4.10741	4.3333	4.32513	4.35123	4.38006	4.19185	4.78916	4.53811	4.07933	4.0646	4.16337
ALB	3.20158	3.13004	3.17696	3.1765	3.06535	3.06553	3.1933	3.20545	3.14484	3.66111	3.69095	3.20674	3.24022	3.249	3.14979	3.20882	3.2173	3.08972	3.22327	3.20433	3.09929	3.32559	3.24115	3.11975	3.09061	3.2273	3.02892	3.11955	3.20241
ALCAM	8.00247809703333	7.98248	7.63556	7.63951	8.00626012566667	7.95480245706667	7.66895752273333	7.81458	7.74668098233333	8.27740900136667	8.26261043583333	8.42134761543333	8.23632016803333	7.90490128796667	7.71251808233333	7.95380193503333	8.42772	8.36254	8.59080866646667	8.61728435616667	8.69186835113333	8.01462398566667	7.94137007973333	8.29473	7.79833	8.52596385713333	7.38109	7.47274	8.24741104003333
ALDH16A1	5.60537	5.4778	5.60244	5.92317	5.66359	5.76663	5.36231	5.9016	5.71697	5.77538	5.7282	5.58514	5.60244	5.34692	6.07521	5.70113	5.65537	5.60033	4.9576	5.35601	5.03201	6.33074	5.61709	5.4027	5.1584	5.48502	5.6125	5.62565	5.67331
ALDH18A1	6.88473	7.07829	7.11195	7.03838	7.18729	6.83125	7.0845	7.07621	6.95093	6.97933	6.96713	7.01449	7.03648	6.53397	6.64572	6.67397	6.87303	6.98287	7.44986	7.31284	7.43236	7.31466	6.90865	7.555	6.67012	6.74413	7.3301	7.22091	7.54346
ALDH1A1	8.3687	8.3583	7.74308	7.98698	8.81933	8.51563	8.32895	8.47903	7.87354	7.72203	7.74767	8.48155	8.59745	7.98535	8.10592	8.21759	8.3193	8.33471	7.80786	8.55748	8.6997	8.16226	7.52322	10.0375	8.20567	9.57275	9.19893	8.76651	7.97137
ALDH1A2	5.70533	5.66864	5.50603	5.73447	5.31352	5.51586	5.69805	5.44156	5.63666	5.7696	5.64905	5.53267	5.64947	5.99077	5.26568	5.36431	5.32624	5.40049	5.15138	5.40157	5.25148	5.75829	5.52139	5.33076	4.86727	5.03949	5.36023	5.56045	5.42329
ALDH1A3	5.76728	5.59275	5.20663	5.37506	5.54914	5.52408	5.7036	5.16146	5.45246	5.17774	5.21499	5.4146	5.54374	5.03409	4.83719	4.96277	4.44065	4.55871	4.53312	5.53573	5.46354	4.40185	4.86342	5.7428	5.30159	4.62678	5.37264	5.09164	4.73813
ALDH1B1	6.75261	6.42977	5.92841	5.72183	7.00398	6.46423	6.35187	6.72846	6.35608	6.67067	6.6946	6.93	6.57982	5.98366	5.13845	5.28215	7.08369	6.59923	7.30641	7.4627	7.51196	7.54905	8.19798	7.29987	6.40446	6.13933	6.30008	7.23345	7.68794
ALDH1L1	5.07199	5.39337	5.5896	5.77842	5.68745	5.7602	6.14376	5.82842	5.86995	6.03307	5.99165	5.74892	5.82461	5.96328	5.649	5.62348	6.51104	6.58681	6.11969	5.72241	5.78497	6.3428	6.35669	5.3926	6.82952	6.29376	5.61769	6.16032	6.53286
ALDH1L1-AS2	5.18245	4.94799	5.13526	5.10331	5.11699	5.04908	5.17245	5.36515	5.32428	5.12999	5.56945	5.04211	4.87945	5.44783	5.01777	5.22258	5.58952	5.6474	5.11025	5.12331	5.17245	5.43775	5.68986	5.04805	5.29435	4.97968	4.9866	5.04437	5.17499
ALDH1L2	4.30986	4.37209029316667	4.48954387926667	4.42539	4.85281799573333	4.75200289716667	4.09510962343333	4.31307875613333	4.35913571676667	4.47202133833333	4.53184448823333	4.57979396723333	4.436	4.37528158916667	4.40454433623333	4.51163797026667	4.43632182046667	4.55834	4.51512975986667	4.29296903703333	4.51655376246667	4.30296559786667	4.06747406963333	4.83338	4.91336374476667	4.35888345513333	4.51014	4.18131	4.06009309206667
ALDH2	10.2294	10.194	9.71112	9.95674	10.0707	9.86995	10.4631	10.2512	10.0723	10.1069	9.86454	10.0913	10.178	10.247	10.1806	10.3185	10.9276	10.8246	10.381	10.2655	10.3066	10.8974	10.2065	10.3274	10.704	10.2158	10.5524	10.7146	10.5033
ALDH3A1	5.80446	5.59293	5.30619	5.97606	5.30563	5.59005	6.23204	5.76925	5.83144	6.06874	5.92124	5.58115	5.90162	6.07745	5.88057	5.45631	6.27274	5.66995	5.4235	5.49164	5.7812	6.58894	5.79905	5.37582	5.58743	5.56187	5.20968	5.8966	5.6886
ALDH3A2	7.64732840476667	7.84865294486667	8.05113396496667	8.10542349686667	7.81782404553333	7.91710533503333	8.74744792003333	7.93137854663333	7.95878153946667	7.85737799176667	7.75773655743333	7.87135123426667	7.88571284413333	8.87977203663333	7.46076271926667	7.66800602013333	8.60414704406667	8.71102760253333	9.13937969516667	7.89263773146667	8.13748898756667	8.671	8.58083889903333	8.91966572186667	8.32332151073333	8.12836112133333	8.14361524883333	8.83602316426667	9.14133182516667
ALDH3B1	6.79346	6.50769987256667	6.52392977443333	6.54804942966667	6.37761958703333	6.57338725243333	6.58195	6.69611	6.71561996826667	6.73595	6.74615075273333	6.51597666376667	6.44674094946667	6.66277180126667	6.70637512243333	6.72361	6.65307605923333	6.46573060393333	6.20778	6.50647	6.27259140613333	6.69098307573333	6.85540173883333	6.12117762283333	6.24465	6.39509557416667	6.43708	6.33143587193333	6.49828
ALDH3B2	3.4738	3.33462	3.28995	3.32465	3.21589	3.27464	3.41956	3.46695	3.41435	3.50942	3.41218	3.37932	3.39545	3.76855	3.46855	3.4823	3.31667	3.3044	3.21676	3.44423	3.32948	3.57264	3.48155	3.29481	3.37874	3.29052	3.23627	3.57249	3.43634
ALDH4A1	5.76038	5.36938	5.67504	5.88541	5.53272	5.43873	6.03877	5.76162	5.61065	5.81754	5.97893	5.60318	5.7874	5.61811	5.85188	5.73142	6.04317	6.00309	5.55854	5.75328	5.70497	6.40981	6.16104	5.55195	5.92451	5.76127	5.57956	6.03211	5.9204
ALDH5A1	4.11918	4.41764	4.84827	4.69325	4.9873	4.77712	4.38587	4.45546	4.24114	4.44611	4.56698	4.7149	4.79498	4.07044	4.52399	4.39002	4.44592	4.51083	4.91433	4.39364	4.49469	4.43767	4.19924	5.02653	4.67627	4.79764	4.79225	4.4778	4.77711
ALDH6A1	6.19358	6.3321	6.87197	6.61987	6.7683	6.65303	6.49744	6.83375	6.6036	6.42898	6.52511	6.8567	6.74413	6.40316	6.12571	6.20817	7.33973	7.26041	6.61742	6.43289	6.65424	6.56625	6.6282	6.67428	7.04044	6.88167	7.2274	7.39964	6.45244
ALDH7A1	5.97861576543333	6.03930461383333	6.16119027766667	6.15809286866667	6.54143	6.33221523813333	6.07266705156667	6.13726760306667	5.86927657236667	5.92079118943333	6.12945747136667	6.53734632906667	6.39828	6.01104355066667	6.22646	6.20924930533333	6.21428625913333	6.19798	6.39517	6.29270490526667	6.41044898116667	6.28082321743333	6.10809381903333	6.49021	6.19063	6.68410347883333	6.85969	6.33338	6.24579633776667
ALDH8A1	3.45027	3.49903	3.32931	3.3608	3.62032	3.40933	3.50155	3.60896	3.48382	3.46133	3.46858	3.55302	3.42786	3.46133	3.77717	3.51566	3.40827	3.38803	3.764	3.34452	3.31766	3.51376	3.47238	3.32323	3.30507	3.55454	3.08384	3.50027	3.44989
ALDH9A1	9.12219	9.1162	9.43342	9.49811	9.41226	9.46847	9.2953	9.50444	9.19598	8.86678	8.86012	9.28421	9.37869	8.78528	9.4586	9.44485	9.29704	9.46468	9.68689	9.11763	8.95518	9.51384	8.98068	9.60802	9.81253	9.25266	9.99941	9.52354	9.88917
ALDOA	9.89379446136667	9.57374	9.71642492536667	9.74511829833333	9.83080423563333	9.54354278693333	9.57585	10.1949985641667	9.83363	9.90314840776667	9.83894	10.0886614250667	9.87366001993333	8.93742	9.86185	9.57114107996667	9.95394	9.74024367046667	9.59598125543333	10.0040646323667	9.79486	10.154	10.3495090658667	9.62941	8.98701	9.82619745643333	9.43744828553333	10.1001	10.1615
ALDOAP2	4.62824	4.39177	4.66681	4.72496	4.28483	4.53143	4.59834	5.04195	4.57879	4.5331	4.79786	4.35749	4.55519	4.64844	4.72616	4.80971	4.18927	4.50322	4.52313	4.70752	4.39343	4.5331	4.75677	4.39921	4.50515	5.02945	4.38834	4.51838	4.5331
ALDOB	4.08214712331111	3.90292100891111	3.83565799261111	3.93412513156667	3.87370567193333	3.88272	4.14425393176667	4.04142788448889	4.09769627254444	4.08094548334444	4.03173258071111	3.95293902978889	3.99599904784444	4.15076091338889	4.07261395413333	4.02494310364444	4.01952666227778	4.05144213831111	3.89714086608889	3.97361929692222	3.89846099586667	4.24669487242222	4.20562984326667	3.85767466483333	3.98629662245556	3.93497287453333	3.92340614616667	4.00368922146667	4.06518239766667
ALDOC	7.95294	7.87658	7.76972	7.80669	7.85872	8.10253	8.34579	8.55982	8.48173	7.87099	7.96832	8.30424	8.45016	7.84396	7.68401	7.51415	8.17516	8.10549	7.8603	8.52565	8.33791	8.38646	8.8748	8.07656	7.98587	8.10734	8.1571	7.98413	7.9571
ALG1	5.48002	5.19817	5.65377	5.83789	5.89893	5.7915	5.3506	5.63085	5.42632	5.48002	5.4866	5.73508	5.80652	5.37356	5.2213	5.23827	5.60617	5.35481	5.6529	5.36426	5.16462	5.55248	5.59422	5.39234	5.22077	5.14788	5.27254	5.40544	5.48002
ALG10	3.49654	3.44151	3.41668	3.33056	3.45907	3.45593	3.3306	3.33881	3.38345	3.28466	3.64218	3.43635	3.37595	3.41431	3.43219	3.58735	3.34737	3.46504	3.38757	3.42346	3.42403	3.37459	3.38521	3.42948	3.39488	3.29194	3.44774	3.3442	3.4499
ALG12	5.98688	5.81112	5.77067	6.21191	5.57095	6.00161	6.05475	6.24986	5.91009	6.26211	6.20252	5.94846	6.00457	5.90842	5.98688	5.92445	6.48615	5.87038	5.75661	6.01391	5.79641	6.79623	6.15766	5.62983	5.47466	5.96585	5.68956	5.93999	6.25126
ALG13	5.7377	6.05839	6.00552	5.83869	6.22884	5.99381	5.33522	5.61051	5.68732	5.57064	5.58492	5.75041	5.56835	5.64802	6.0006	5.99903	5.52239	5.83298	6.20885	5.93047	6.16218	5.35676	5.30047	6.09536	6.24272	6.2963	6.04026	5.68936	5.53316
ALG14	4.3928	4.94993	4.54667	4.72782	5.23171	5.04503	4.48959	4.4727	4.72031	4.37739	4.63338	4.81912	4.59316	4.19605	4.57714	4.6763	4.15568	4.51025	5.41801	4.54917	4.63602	4.38373	4.63417	5.31687	4.62936	4.35677	5.28284	4.56654	4.6811
ALG2	6.06961	5.96668	6.23153	6.36075	6.3525	5.99264	5.95835	6.34994	6.10875	6.02291	5.90194	5.97922	6.09448	5.4912	6.19248	6.25047	5.85439	5.81077	6.27748	5.80748	6.14825	5.33207	5.43109	6.21773	5.99836	5.85021	6.26159	6.29375	6.15669
ALG3	7.60769	7.44195	7.39087	7.65213	7.15262	7.40438	7.48804	7.64783	7.73448	7.59253	7.62778	7.2991	7.46639	7.38334	7.50843	7.31612	7.59771	7.32671	7.38291	7.26715	7.2191	7.47642	7.81473	7.16816	7.02225	7.19189	7.35109	7.36536	7.62959
ALG5	4.89920237446667	5.06699953596667	4.83957	5.04219496006667	5.05956	5.17134418333333	5.16336045943333	4.77566131156667	5.08871646456667	4.84199	4.85517	4.92561	4.93047	5.07598580423333	5.20019	5.42211	4.58614143483333	4.80778130156667	5.17188216226667	4.73363	5.13078737283333	4.62943811613333	5.02069350433333	5.30217977883333	5.09836	4.80249313333333	5.43310469053333	4.96922573753333	5.06625
ALG6	6.22635	6.94737	6.99792	6.47114	7.08767	6.90071	6.24297	6.17586	6.17739	5.57191	5.97264	6.29244	6.30947	5.76404	6.86962	6.69189	5.88318	6.24445	6.54404	6.15656	6.43677	5.57538	4.94384	6.88206	6.83616	6.22871	7.21171	5.96499	6.01684
ALG8	7.08043	7.21856	7.18241	7.10433	7.26997	7.03516	7.03992	6.7791	7.08927	6.40069	6.76943	7.04003	7.12632	6.1829	6.89421	6.9406	6.52427	6.53898	7.11597	6.90035	6.862	6.32977	6.4501	7.1308	6.83595	6.73039	7.473	6.63923	6.96404
ALG9	5.31119	5.71004	5.99457	6.30377	6.18646	6.15177	5.94971	5.95533	5.82092	5.66711	5.89749	6.13845	6.13948	5.78179	6.02764	6.06668	5.85893	6.34176	6.48164	5.80381	5.97473	5.84448	6.12741	6.21412	6.18663	6.27543	6.38922	6.18489	6.17327
ALK	4.73104	4.54777	4.35219	4.34623	4.34759	4.37573	4.5577	4.5201	4.5668	4.65697	4.53389	4.26753	4.48711	4.64276	4.43759	4.77254	4.63223	4.43855	4.22208	4.30496	4.32666	4.31978	4.46682	4.40548	4.53736	4.42038	4.34928	4.35805	4.36989
ALKBH1	5.53319	5.61571	5.6335	5.79512	5.83456	5.63981	5.37934	5.54569	5.47765	5.29682	5.37167	5.72726	5.62399	5.53949	5.63391	5.6106	5.44924	5.59766	5.32612	5.46606	5.63145	5.23659	5.59326	6.08784	5.68292	5.62077	5.94786	5.69798	5.45679
ALKBH2	5.68338	6.1927	5.81879	5.88211	6.51032	6.41813	5.75655	6.03018	5.89607	5.57318	5.58531	6.17999	5.94337	5.79325	5.30546	5.43828	5.41171	5.75021	6.60493	5.89607	5.88318	5.83047	6.60942	6.55612	5.89607	5.72308	6.18314	6.01164	6.00941
ALKBH3	5.48424	5.77105	6.24431	6.26005	6.89617	6.68164	6.32451	6.01052	5.94829	5.69717	6.07795	6.63105	6.77215	5.85526	6.11484	5.87738	5.90172	5.97586	6.79526	6.15159	6.21314	6.26136	6.20478	7.0727	6.26695	6.03943	6.94623	6.21662	6.76384
ALKBH3-AS1	3.85475	3.79659	3.72507	3.63214	3.61848	3.77542	3.7992	3.70237	3.88046	3.76686	3.86173	3.74051	3.69591	3.78297	3.75448	3.78144	3.75033	3.73945	3.73976	3.80651	3.76012	3.86065	3.93761	3.65663	3.87397	3.76336	3.60534	3.73467	3.76823
ALKBH4	5.98399	5.501	5.66398	5.97723	5.57742	5.79309	6.50912	6.17246	6.10734	6.05176	5.99137	6.04351	6.42252	6.34811	6.16503	5.6174	6.70247	5.71911	5.60696	5.57776	5.42049	6.37974	5.90268	5.49087	5.22144	5.44333	5.45202	5.94011	5.99323
ALKBH5	7.08547842856667	6.807	7.12167	6.96217866453333	6.99218228006667	6.62967434956667	7.18268	7.40321703003333	7.00891122936667	7.15282	6.98622959273333	7.05884830303333	7.02714192253333	6.52374131473333	6.87527	6.97886196736667	7.35631678186667	7.07279969413333	6.88409	7.1782	6.98484	7.69735042233333	7.31902	6.93842988336667	6.50012464273333	6.70829	6.77095872216667	7.31522223293333	7.60533
ALKBH6	5.74959	5.95217	6.0726	6.06615	5.75701	6.23581	6.11114	6.49471	6.04196	5.86	5.85821	6.11749	6.18739	6.02552	6.33237	5.92179	6.26391	6.32435	5.92151	6.00433	5.9154	6.85637	6.4829	6.02578	6.3092	6.11534	6.07483	5.62114	6.36679
ALKBH7	5.61797	5.8202	5.67548	5.95274	6.05008	6.09886	6.06919	5.93592	5.92922	5.81546	5.91462	6.08305	6.22779	5.94262	5.78537	5.62961	5.98011	5.67906	5.84265	5.69606	5.62492	6.38344	6.2667	5.96161	5.48858	5.88278	5.93555	5.79546	6.10089
ALKBH8	4.4907	4.92337	4.85631	4.92454	5.12427	4.88553	4.82679	4.68734	4.6218	4.43142	4.57847	4.8411	4.96814	4.41649	4.6119	4.47162	4.73577	4.64756	5.21198	4.68174	4.85122	4.61837	4.47511	5.51522	4.45219	4.55744	4.93856	4.88282	4.84679
ALLC	4.45809	4.40445	4.43965	4.1085	4.28462	4.46306	4.54202	4.19435	4.61298	4.60352	4.34047	4.50499	4.38404	4.14788	4.52268	4.43533	4.38841	4.37307	4.19044	4.23768	4.47212	4.82468	4.87596	4.18039	4.20255	4.16372	4.70337	4.10508	4.30322
ALMS1	5.53073018466667	5.78111376383333	5.90026428376667	5.66168	6.01468658496667	5.86141185513333	5.54620503843333	5.57384654023333	5.56574761446667	5.81478	6.06413	5.88363951073333	5.55454	5.74875425773333	5.88378165396667	5.80017791623333	5.83448811666667	6.08965057986667	6.07223792733333	5.82741	6.02997	5.3775	5.62531451236667	5.62752	6.36292503253333	6.21318	5.87647	5.94878734323333	5.61402121473333
ALMS1-IT1	3.43975	3.49088	3.39522	3.54194	3.42586	3.40955	3.84636	3.43687	3.4559	3.51592	3.56138	3.31853	3.40955	3.78191	3.78142	3.88905	3.5524	3.85889	3.66349	3.76412	3.75397	3.59226	3.73643	3.36025	3.69149	3.44992	3.85177	3.58396	3.73582
ALMS1P	4.91071	4.47931	4.56057	4.55721	4.6442	4.77261	5.08412	4.47052	4.97766	5.14921	4.67314	4.59096	5.2362	4.84963	4.87322	4.59175	5.16413	4.69308	4.76177	4.72438	4.76177	5.50537	5.09438	4.70747	4.6958	4.69934	4.64316	4.64592	4.74503
ALOX12	3.97962	4.01798	4.1679	4.1514	3.70988	3.65618	3.99908	3.75792	3.93518	3.76223	4.00308	3.59102	3.60896	3.90971	3.7898	3.87484	4.03876	4.3872	3.84975	3.76411	3.88156	3.71395	3.86124	3.91659	4.04613	3.69477	3.57476	3.54048	3.80966
ALOX12B	4.27875	4.06483	3.89893	4.26327	3.88122	4.04695	4.34859	4.16025	4.25433	4.22983	4.27516	3.89431	4.04654	3.8894	4.249	4.06646	4.24014	3.88816	4.087	4.09104	3.95611	4.81997	4.34472	4.12402	3.85998	4.51221	3.97691	3.94969	4.47748
ALOX12P2	4.89546	4.73646	4.76641	4.58225	4.64861	4.84678	4.45488	4.84151	4.84116	5.1245	4.76759	4.60235	4.2703	4.86572	4.5729	4.28537	4.89344	5.01711	4.45173	4.81723	4.80974	4.92388	5.57755	4.7281	4.76372	4.91875	4.47693	4.85743	4.84116
ALOX15	3.47321	3.21067	3.15615	3.37252	3.35349	3.15291	3.47295	3.75836	3.51902	3.41548	3.33841	3.18789	3.31757	3.52232	3.45328	3.50427	3.76225	3.19506	3.17064	3.35349	3.30284	3.21742	3.59555	3.28604	3.35095	3.38531	3.09728	3.57909	3.41501
ALOX15B	4.73687	4.60539	4.86583	4.74505	4.3145	4.51083	4.46955	5.65885	5.49347	4.86247	4.90433	4.35027	4.57226	4.5883	4.96536	4.81618	4.37108	4.50775	4.26996	4.58406	4.42455	4.68411	4.89591	4.406	4.45358	4.41914	4.35818	4.54167	4.53043
ALOX5	6.3814	6.30478	6.00933	6.07394	5.67034	5.73108	5.1361	6.36224	6.20228	5.62258	5.67082	5.56004	5.71347	5.58809	6.27014	6.14556	5.17208	5.1917	5.30843	5.07448	5.1274	4.97101	4.68938	5.22944	5.16214	5.2229	5.6844	4.51202	5.25725
ALOX5AP	9.2607	9.37942	9.45414	9.45719	8.63896	8.77582	6.7647	9.74315	9.58781	8.26203	8.42356	8.50453	8.5232	9.3051	9.4812	9.5723	8.10422	8.27332	7.61774	7.53168	7.74466	5.95379	6.72239	8.02142	7.68398	8.2256	8.777	7.31037	7.50215
ALOXE3	4.60317	4.48243	4.43384	4.48169	4.43192	4.41459	4.36268	4.42183	4.48768	4.38225	4.42742	4.27631	4.42083	4.60741	4.41842	4.29443	4.16788	4.43708	4.37351	4.48333	4.45689	4.55379	4.94352	4.37799	4.46318	4.44975	4.26771	4.25988	4.44698
ALPI	4.60259	4.12716	4.0923	4.34225	4.0933	4.15097	4.7733	4.52632	4.33421	4.55612	4.40644	4.26616	4.4804	4.35756	4.30081	4.21838	4.6171	4.37888	4.17577	4.21639	4.11202	4.80461	4.48117	4.18304	3.98775	4.26491	4.17303	4.38481	4.5338
ALPK1	5.45897	5.59379	5.21956	5.3488	5.58848	5.59473	5.35477	5.55588	5.37838	5.18474	5.17367	5.47299	5.50543	5.41194	5.62732	5.57413	5.33754	5.40427	5.16876	5.30276	5.29536	5.14721	4.98741	5.21444	5.28601	5.76385	5.2399	5.47799	5.08704
ALPK2	4.16772	4.06425	3.80456	4.10812	3.7129	3.98611	4.27497	4.03592	4.0416	4.15083	4.06183	3.94712	4.24279	4.02098	4.23787	3.95911	4.06903	3.91222	3.77817	3.98611	3.95654	4.20164	3.98043	3.93191	4.03536	3.91592	4.10576	4.01431	4.02918
ALPK3	5.51408	5.73109	5.45821	5.53345	5.58722	5.6043	5.06651	6.25543	6.04446	6.0622	6.36315	5.97463	6.00695	5.19019	4.66248	4.8032	5.48679	5.36493	5.73878	6.42395	6.4159	5.76403	6.07087	5.9999	6.1828	5.95265	4.65486	6.21861	5.69487
ALPL	4.22009	3.92768	4.00393	3.80443	4.68667	4.25241	3.87452	3.91988	3.90163	4.00872	3.78682	4.10435	4.19731	3.92888	4.1625	3.95925	4.11809	3.80502	3.75658	3.83504	3.60634	3.90745	3.78246	3.8106	3.54274	3.69137	3.98974	3.72727	3.76228
ALPP	4.22723	4.26917	4.14566	4.17543	4.19981	4.1946	3.90807	4.3742	4.56217	4.51442	4.28084	4.14964	4.20404	4.63712	4.12768	4.09219	4.36014	4.26917	3.90238	4.35953	4.09097	5.06536	5.06253	4.34134	4.42114	4.37008	3.78689	4.05985	4.25472
ALPPL2	5.60386	5.49153	5.49811	5.50716	5.42034	5.43677	5.67685	5.83089	5.78692	5.70154	5.76275	5.60212	5.63985	5.77621	5.603	5.69529	5.77488	5.57978	5.60614	5.56265	5.42613	5.95443	5.81193	5.39137	5.32371	5.60654	5.27778	5.69676	5.63837
ALS2	4.52243	4.51490753106667	4.65938	4.41137	4.5942	4.56849175066667	4.40257216396667	4.47008273293333	4.37531960406667	4.35382	4.44576	4.31485510116667	4.3472	4.66002154156667	4.70498	4.62951	4.43651917313333	4.48134100346667	4.84148560193333	4.41464	4.62209206986667	4.09079783163333	4.14348789866667	4.63978	4.75149890263333	4.62108427143333	4.79319208876667	4.40881931346667	4.40789
ALS2CL	6.22539	5.92397211633333	5.85568	6.09883	5.83409880776667	6.02578	6.06224	6.19004719246667	6.19669838883333	6.24276	6.18152860623333	6.03255643363333	5.94883460363333	6.20464817773333	5.74367996873333	5.96969747503333	6.47126561626667	6.34615748903333	6.01185327986667	6.1042	6.03846409956667	6.46776	6.50509907323333	5.91467	5.91827950476667	6.10464	5.66485030153333	6.09188	6.17898263296667
ALS2CR11	3.2164	3.14531644488333	3.19887120643333	3.16058	3.23983	3.21104953976667	3.19737	3.22996747658333	3.19223700226667	3.22348778716667	3.18788517538333	3.23282507216667	3.12024587426667	3.24237064931667	3.19312695348333	3.24478074126667	3.18685828481667	3.18078502371667	3.08201	3.23031	3.21018	3.13996	3.21892423593333	3.18181633606667	3.18808355573333	3.17499263006667	3.2264	3.11784548578333	3.23402418253333
ALS2CR12	3.61462	3.65921	3.78385	3.70802	3.89799	3.98859	3.86149	3.81122	3.83367	3.84661	3.73833	3.82792	3.88826	3.8437	3.59036	3.80867	3.83977	3.80563	3.76063	3.8052	3.70634	4.16992	3.9563	3.62839	3.82934	3.8714	3.68065	3.87111	3.70476
ALX1	4.19019	4.04495	3.99607	4.09539	3.99079	4.00668	4.07379	4.1261	4.01189	4.22131	4.25053	3.97103	4.08999	4.11282	4.10812	4.02866	4.01166	3.85193	3.82962	4.04273	4.14665	4.02256	4.40935	4.07361	4.18935	4.14039	3.98463	4.2161	4.06069
ALX3	4.86011	4.64869	4.75645	4.96854	4.46728	4.71484	5.50916	5.11815	4.93054	5.00318	4.82627	4.91043	5.19221	5.06551	5.18227	4.99425	4.85709	4.8453	4.51032	5.01888	4.71484	5.22287	4.96096	4.90328	4.89842	5.02608	4.69915	4.81265	5.03563
ALX4	4.66133	4.84157	4.89557	4.27737	4.85847	4.71592	5.12676	4.91921	5.03193	5.23008	5.11088	4.47335	4.74451	4.93056	4.6142	4.4462	4.79464	4.83586	5.04628	5.05025	4.76286	5.23988	4.87521	4.89216	4.84781	4.83586	4.83586	5.18786	4.64098
ALYREF	6.18333	5.63912	6.50264	5.89489	6.75875	5.72965	5.8239	6.24086	5.31493	6.21093	5.97933	6.68643	6.34154	5.03681	6.25495	6.00278	6.1213	5.26724	5.4075	6.3912	6.39249	6.59283	6.65649	6.06868	5.09956	5.69811	6.9065	6.49406	6.58169
AMACR	3.85385	3.81392	3.82199	3.88794883723333	3.68501544683333	3.62303025363333	4.06525884433333	3.94643751823333	3.93870961356667	3.90083780543333	3.78904	3.83600994023333	3.94524200156667	4.06659	4.01182	3.77988700583333	4.07112306843333	3.90272446386667	3.86722117416667	3.7643	3.73447318883333	4.56884864133333	4.08655597473333	3.78969587676667	3.74862077813333	3.91068016463333	3.67671038226667	3.76631878076667	3.9202
AMBN	4.71349	4.63536	4.58622	4.52307	4.58622	4.58622	4.3894	4.79489	4.95855	4.58622	4.56965	4.52615	4.24678	4.54494	4.42959	4.72795	4.65225	4.47777	4.43417	4.86494	4.44	5.11842	5.61016	4.5765	4.58622	4.59038	4.29326	4.33918	4.60727
AMBP	4.59804	4.34143	4.26081	4.46544	4.43477	4.46918	4.43208	4.33497	4.44984	4.72485	4.57693	4.28644	4.31456	4.49077	4.47707	4.5909	4.46549	4.46087	4.22923	4.31485	4.29593	4.91498	4.68315	4.30217	4.43067	4.4411	4.23381	4.37684	4.57779
AMBRA1	4.64531	4.66792	4.90356	4.79312	4.92875	4.71088	4.47212	4.86359	4.8585	4.7135	4.78065	4.77206	4.71857	4.57162	4.62078	4.5354	4.80496	4.72049	4.94933	4.82977	4.7399	4.7357	4.75309	4.84859	4.61947	4.74609	4.77735	4.87799	4.87019
AMD1	7.48505	7.61238	7.50313	7.56619	7.62584	7.37108	7.30016	7.17416	7.00526	7.26677	7.245	7.44904	7.41782	7.50026	7.1936	7.2806	7.393	7.53472	8.54583	8.05997	8.36092	7.33391	6.75257	8.08293	7.79485	7.35631	7.76969	7.547	8.0447
AMDHD1	3.60292	3.39583	3.35349	3.63337	3.77451	3.63519	3.33437	3.13768	3.38141	3.52647	3.62798	3.47156	3.43817	3.46981	3.39753	3.25449	3.35349	3.3805	3.17196	3.27088	3.46569	3.19429	3.32413	3.26008	3.39583	3.1293	3.81041	3.14517	3.37872
AMELX	3.39017	3.44723	3.18536	3.35515	3.28853	3.34149	3.41517	3.41452	3.48738	3.44065	3.55552	3.4766	3.16379	3.353	3.39017	3.34273	3.47991	3.37489	3.39017	3.39017	3.24301	3.66358	3.13247	3.73363	3.30396	3.57158	3.20983	3.50919	3.57027
AMELY	4.65532	4.52273	4.42196	4.5056	4.24261	4.58501	4.71278	4.60388	4.48427	4.77064	4.4664	4.89428	4.57458	4.7895	4.76551	4.54425	4.55807	4.58007	4.58007	4.72438	4.31261	4.98635	4.86011	4.54945	4.54134	4.67093	4.77952	4.51759	4.59831
AMER1	4.57316	3.9831	3.86247	4.57703	4.05506	3.85578	4.20592	5.09537	4.57459	4.47634	4.62149	4.47844	5.11737	4.8263	4.92711	4.78974	5.23954	4.17385	4.34929	4.18649	4.02688	4.7099	4.32045	4.06104	4.13514	3.9538	4.04661	4.86761	4.90451
AMER2	3.56309177576667	3.6495	3.58869005533333	3.54569361333333	3.49435331383333	3.60408331446667	3.68846726943333	3.52726867746667	3.67479524983333	3.60560973636667	3.59441	3.46375980686667	3.50101809876667	3.6724	3.67710901963333	3.82923	3.54555314906667	3.56248597416667	3.46692009866667	3.48797	3.61753	3.70172	3.76896872663333	3.58952634553333	3.62323	3.4819	3.64158465783333	3.54558004123333	3.65028981783333
AMER3	4.55121752893333	4.53640341903333	4.37411625663333	4.47407654016667	4.46343525123333	4.34230185076667	4.63039758926667	4.43272791746667	4.52005	4.74545994683333	4.675	4.42553072206667	4.56248414426667	4.55688733133333	4.58018	4.67130961993333	4.56032	4.50008202913333	4.31125416696667	4.476	4.27576	4.89801472456667	4.7661	4.52722024506667	4.54212822883333	4.33808614736667	4.28552522226667	4.50433	4.63775707553333
AMFR	5.74711	5.48531	6.91455	6.05326	5.73677	5.57714	6.29835	6.80071	6.1489	6.717	6.51293	5.52964	5.54007	5.44647	6.53693	6.09757	6.8173	6.33869	5.70389	5.72227	5.69746	7.58577	7.22721	5.87263	5.7698	6.23901	5.67896	7.02684	6.25615
AMHR2	5.89384	5.81115	5.81115	5.45341	5.42231	5.47778	5.59832	5.93732	5.94812	5.93536	5.74094	5.80624	5.51344	5.79929	5.57361	5.53444	5.90338	5.71414	5.63172	5.86188	5.59484	6.1347	6.3482	5.74311	5.36355	5.95965	5.40059	5.21225	5.82549
AMICA1	6.41123	6.36818	5.81121	5.76173	6.28619	6.23838	5.91962	6.66311	6.39112	5.87022	5.74942	6.26148	6.7583	6.94335	7.05979	6.85595	5.84528	5.65641	5.14617	5.58448	5.47346	5.555	5.44472	5.52997	5.18459	5.15444	6.24297	5.69745	5.58662
AMIGO1	5.86284	5.90902	6.45347	6.09357	5.68389	5.90523	6.4051	6.1867	6.32841	6.07765	6.11613	5.96195	6.02376	5.92199	5.50895	5.46358	6.1773	6.26115	6.46417	6.24915	5.93763	6.7052	6.22866	6.38307	5.75886	5.89505	6.10893	6.37578	6.63129
AMIGO2	8.58852	8.84228	8.50194	8.15003	9.09753	8.95932	7.7942	7.89429	7.94891	8.70937	8.85401	9.2461	9.09575	8.26106	6.78726	7.28335	9.56015	9.67806	9.52589	9.59947	9.80854	9.73816	9.12611	10.2576	9.58884	8.86612	8.12451	8.99805	9.24345
AMMECR1	4.28849	4.54742	4.53541	4.52886	4.76392	4.56691	4.04264	4.35504	4.23425	4.13127	4.26276	4.45585	4.20044	4.26832	4.37566	4.46106	4.14089	4.2549	4.40313	4.33095	4.37921	4.05488	3.98485	4.56717	4.66779	4.01523	4.78614	4.18641	4.13252
AMMECR1L	6.30479	6.91931	7.10826	7.17292	7.11672	6.95716	6.66451	6.89946	6.77224	6.66493	6.57882	6.57806	6.40413	6.56481	6.91931	7.12783	6.4636	7.2111	7.44065	7.03853	7.53447	6.22895	5.33732	7.15549	7.43512	6.86192	7.45894	7.39688	6.82565
AMN	5.04841586216667	4.79966265503333	4.84789314786667	5.18929	4.72397134856667	4.89160704606667	5.26676973186667	4.85523700803333	5.00696740326667	5.08243659193333	4.93020704996667	4.86649975393333	5.16735	5.13299735636667	4.84243009213333	5.00649	5.18143626706667	4.98950201036667	5.04836181823333	4.91879	4.77334426843333	5.99810153696667	5.16995	4.81772197413333	5.05168	5.11499	4.83037890393333	5.06516838373333	5.23472
AMN1	6.31071	6.63867	6.70488	6.36754	6.32837	6.20865	6.83556	6.36162	6.42034	6.44568	6.34621	6.4554	6.22331	6.90338	6.13888	6.44143	6.56585	6.75671	7.32667	6.90162	6.92908	6.20523	6.69586	7.17038	6.84585	7.19061	6.75303	6.82138	6.66644
AMOT	4.15254	3.94477	3.70448	3.83145	3.81708	4.09	4.17211	3.51384	4.0684	3.73437	3.85183	4.01671	3.87775	4.18808	3.78034	3.54712	3.68757	3.696	3.79903	3.86973	3.92272	4.04274	3.86973	3.97145	3.86973	3.89354	3.66649	3.86973	3.65747
AMOTL1	5.63594	5.8191	5.94394	5.9169	5.79511	5.69598	5.99598	6.04011	5.96225	6.00301	6.04603	5.73275	5.94621	5.90103	5.72799	5.66381	5.82163	5.75135	6.09603	6.04228	6.01444	6.31876	6.03103	5.9388	6.0742	6.0963	5.66654	6.14101	6.22522
AMOTL2	8.37721	8.7999	9.31555	9.16798	9.31761	8.96202	8.23956	8.53681	8.58559	8.77642	8.96183	9.02693	8.96669	7.7919	9.33022	9.21161	8.70844	8.79253	8.16191	8.45795	8.40332	8.86349	8.99323	8.82032	8.88982	9.72296	9.1837	8.687	8.03625
AMPD1	3.59196	3.64613	3.46569	3.71238	4.10688	4.32857	3.73296	3.38573	3.57529	3.64356	3.60951	4.40279	3.98549	3.70183	3.33181	3.34062	3.52948	3.45787	3.40289	3.72789	3.43477	3.50134	4.06151	3.59295	3.74839	3.33673	3.94419	3.55381	3.5308
AMPD2	7.47341	7.43016	7.10315	7.36194	6.4522	6.60461	7.46155	7.14734	6.99375	6.99583	6.96657	6.69039	6.87068	6.82118	6.88925	6.99375	6.76897	6.94744	7.20707	7.20791	7.08629	6.99118	6.23073	6.98656	6.8087	6.9287	6.90669	6.77633	7.59973
AMPD3	7.64626	7.63431	7.03381	7.5573	7.10543	6.87984	6.24184	7.29108	7.16921	6.95164	6.78943	7.45346	7.51252	7.64706	8.24947	8.35587	6.24157	6.48885	6.24775	6.20378	6.30026	6.01713	5.41022	5.69305	5.60394	6.12343	6.77904	5.91363	6.16231
AMPH	5.88724	5.80072	5.15637	5.20819	5.46966	5.52417	5.76413	6.05772	6.0868	5.44782	5.44961	5.48919	5.43643	5.50774	5.60249	5.35612	5.58751	5.7855	7.12147	6.86576	7.18069	4.95312	5.94953	6.54921	6.34419	5.12911	5.6757	6.64493	7.01751
AMT	6.55924	6.74496	6.72564	6.88766	6.81507	6.8289	7.11885	6.85943	6.93761	6.62471	6.94932	6.86627	6.92136	6.77916	6.98719	6.97284	6.6822	6.57591	6.63514	6.99582	7.09306	6.84524	6.88881	6.56355	7.14131	7.5489	6.38404	6.60375	6.60741
AMZ1	5.97487	5.82461	5.79732	5.61774	5.62746	5.87465	5.73764	5.90863	5.89659	5.91465	6.13454	5.77659	5.70915	5.82714	5.80731	5.79708	5.80871	5.87077	5.55595	5.85379	5.78615	6.25018	6.00326	5.75037	5.58982	5.85487	5.57953	5.80247	5.65884
AMZ2	8.06546	8.32395	8.08482	8.17574	8.62369	8.59931	7.96947	8.36234	8.17375	8.01571	7.94131	8.39463	8.46165	8.12632	8.3336	7.95992	7.95288	8.16234	8.59247	8.05854	8.25767	7.7201	8.04604	8.66203	8.42458	8.34613	8.61005	8.23967	8.32994
AMZ2P1	6.5132	6.34022	6.13546	6.5064	7.23132	7.19862	6.21245	6.5064	6.25875	5.79735	5.84853	6.77589	6.60204	6.94601	6.31903	6.65646	6.01429	6.61859	6.76121	6.33472	6.58995	6.02145	6.12513	7.2686	6.68299	6.42404	7.13024	6.42873	6.18602
ANAPC10	5.10276	5.54935	5.41282	5.45036	5.75636	5.87738	5.06771	5.11076	5.2915	4.91984	4.94738	5.64405	5.4196	5.35259	5.37276	5.42607	4.87298	5.15829	5.80793	5.5311	5.54894	4.70169	5.00968	6.52516	5.87423	5.86696	5.68298	5.09614	5.02071
ANAPC11	6.02827	6.20468	6.06547	6.00716	6.28367	6.17189	6.20423	5.93821	6.13632	6.13711	6.19164	6.05459	6.1065	6.45598	6.20734	6.19244	5.89239	6.08191	6.11232	6.12196	6.2041	6.18461	5.98447	6.22421	6.27816	6.32236	6.39523	5.97931	6.24653
ANAPC13	6.34014	6.31213	6.47006	6.41313	6.48725	6.56992	6.48127	6.50739	6.3683	6.51019	6.4918	6.51786	6.52068	6.54853	6.39298	6.45968	6.57689	6.62804	6.47722	6.41446	6.4796	6.54736	6.42481	6.55344	6.33553	6.21381	6.83051	6.59131	6.4891
ANAPC15	6.80418	6.92459	6.88793	6.70883	7.04359	7.25446	6.7456	6.57456	6.68876	6.88055	6.95663	7.0118	7.15119	7.24077	6.61843	6.57698	6.40098	6.69633	6.94125	7.0312	6.9478	7.27848	7.33404	7.14172	6.98613	6.59306	7.23063	6.66967	6.83833
ANAPC16	8.51766	8.5827	8.57222	8.49344	8.71164	8.65202	8.62589	8.66029	8.54619	8.49973	8.45665	8.69792	8.59543	8.81835	8.92924	8.8862	8.97661	8.97093	8.72099	8.72906	8.79429	8.70092	8.67673	8.90666	8.87337	9.1901	8.9491	8.9028	8.44358
ANAPC2	6.34673	6.26863	6.59375	6.81092	6.51711	6.23838	6.44509	6.68102	6.34804	6.33305	6.45197	6.48179	6.723	6.10275	6.26342	5.99959	6.72583	6.37469	6.24583	6.22097	6.06372	6.8409	6.57991	6.23483	6.26163	6.22828	6.27812	6.05021	6.51982
ANAPC4	7.23008	7.50676	7.68721	7.92662	8.1335	8.16209	7.46196	7.49054	7.58384	7.58476	7.48077	7.86218	7.98273	7.77015	7.92195	8.00733	7.816	7.93193	8.27349	7.40019	7.64017	7.5547	7.31858	7.99836	8.08678	7.85696	7.84379	7.87572	7.62372
ANAPC5	6.78426	6.90562489373333	7.05630936843333	7.01513566273333	7.22390484383333	7.13214	7.04121686348333	6.69319129473333	6.61713815303333	6.84523701361667	6.88941733796667	7.13515	7.06982783143333	6.64131663408333	6.88253	7.13271483226667	7.09629349561667	7.14141	7.30549	6.88772010036667	6.97315416143333	6.8978	6.86797673486667	7.17791961973333	7.23588625701667	7.1298	7.22312078238333	6.77970594653333	7.17138249393333
ANAPC7	6.76194	6.96588	7.14934	7.1643	7.0834	7.02147	7.13303	6.80238	6.91224	6.93225	7.04174	7.13417	6.87294	7.03412	6.63977	6.71592	7.14679	7.28371	7.55049	6.9898	7.10294	6.85663	6.91928	7.41788	7.51194	6.66564	7.18338	7.28545	7.09103
ANG	7.97541	7.90003	7.1263	7.41903	7.62248	7.71135	8.6752	8.20217	8.05515	7.43249	7.34775	7.98681	8.03402	8.26265	8.03259	7.94768	8.12432	7.98953	7.75598	7.88581	7.8497	7.91752	8.14048	8.20374	7.57625	7.99382	8.25367	8.03419	7.96843
ANGEL1	5.51331	5.43212	5.53902263903333	5.60240046623333	5.43275485776667	5.50741305846667	5.59006	5.85746936836667	5.63351043076667	5.59488	5.48638	5.55698187883333	5.42096676776667	5.73254077666667	5.60471	5.61045	5.46141	5.62783	5.54434732353333	5.50703	5.45046256056667	5.61197478446667	5.54156332536667	5.67827111496667	5.79282	5.53749	5.53847136616667	5.58460350113333	5.77665233136667
ANGEL2	4.70705773333333	5.04400039576667	5.16713	4.97384	5.12281	5.15190829373333	4.73980017073333	5.06814524443333	5.0721	4.57190704183333	4.68763154763333	4.88931018476667	4.84425130776667	4.84250061843333	5.21415367733333	5.40656628976667	4.95738539626667	5.13940695036667	5.22362667136667	4.65173524586667	5.04296	4.44938940806667	4.70183	5.12216739103333	5.31588740303333	5.14049561163333	5.30366	5.15436344476667	4.76813688463333
ANGPT1	6.04521	6.27342139473333	6.48421	6.70976038676667	6.37314639296667	6.34185226743333	6.44707473433333	6.31625138546667	6.35457077546667	5.90942880033333	5.95813324966667	6.30989746746667	6.45991	6.27000952286667	6.01604379373333	6.23857	5.75718	6.06726061796667	6.32716	6.27204396456667	6.57697165266667	6.39918321193333	6.21704605613333	6.45982637473333	6.44752800016667	6.41264556386667	6.7358	6.67995	6.07625220363333
ANGPT2	6.07201	6.16421	6.1371	6.16845	5.82311	5.76939	6.06622	5.60415	5.54748	5.93095	5.77487	5.67895	5.80057	5.4086	5.6711	5.68504	5.00016	4.82417	5.51166	5.03554	5.07982	5.60999	5.79499	5.87276	5.18606	4.60243	5.70191	6.65777	5.31951
ANGPT4	5.05339	5.04327	5.14594	4.82951	5.05036	5.17338	4.99817	4.70913	5.26246	5.15986	5.26654	5.18102	5.10229	5.3117	4.90516	5.18598	4.97789	5.11394	5.13694	5.09329	5.082	5.19887	5.47538	5.02564	5.54251	4.95562	5.05112	4.92863	5.00407
ANGPTL1	6.78697427213333	7.19317458286667	7.14750368406667	6.96484	6.86052	6.65684264453333	6.66297406653333	6.76129042246667	6.95251545406667	6.79333808296667	6.95452	6.66915	6.53709	6.7606	7.04566	7.18283124626667	7.70954454973333	7.99302	8.19975	7.40681217263333	7.69372957813333	8.22896831076667	8.23831292106667	7.88290615716667	9.5716	7.28265710343333	7.86653529433333	8.48451	7.48778635836667
ANGPTL2	7.09849886563333	7.26186	6.76742	6.67861	7.12312454116667	7.09901	6.91295499873333	7.28522143596667	7.05357307546667	6.56338	6.60121355586667	6.81639839233333	6.87930428036667	5.85961	6.29391408143333	6.37234401596667	6.43691372916667	6.39316638963333	6.50582412866667	6.99152040783333	6.93706	6.62059198813333	6.69302	7.00360601496667	6.16972	6.02873	6.85183	7.06747617483333	6.65438
ANGPTL3	3.29640803483333	3.27999805546667	3.24076	3.22685036586667	3.14003	3.18290482763333	3.38633564473333	3.22469	3.28173	3.20954733973333	3.32439	3.26221	3.27356399213333	3.56302921963333	3.34063323753333	3.33562188176667	3.43953	3.29296944683333	3.24785851683333	3.32696142723333	3.20085506243333	3.44411	3.26693	3.23985042433333	3.17635245803333	3.15865	3.30204556563333	3.25266352576667	3.3624
ANGPTL4	6.45555	6.59129	7.04961	7.17902	6.04226	6.06837	7.03072	8.22794	7.96809	7.08759	7.16824	6.58975	6.873	7.7375	7.32304	6.94109	5.82168	5.8374	6.40192	6.53364	6.42797	6.60491	6.5988	6.37334	6.72385	6.36155	5.68107	7.26154	6.50615
ANGPTL6	5.27723	5.11686	4.77103	4.55768	4.77934	5.26656	4.72006	4.71243	4.9051	5.17679	4.89588	4.7474	4.57928	5.02603	4.89687	4.46182	5.08989	4.92229	4.54952	5.25749	4.89687	5.65224	4.80279	4.99522	5.00257	5.14211	4.69596	4.73478	4.58245
ANGPTL7	4.39486	4.77673	4.66333	5.29836	6.01793	5.58876	5.54135	5.40189	5.36131	5.11395	5.12492	4.83092	4.83424	5.76204	5.4852	5.65081	5.46927	5.27723	5.42016	5.04279	5.08594	5.15262	4.67368	5.68367	7.1438	4.67058	6.23224	5.33186	5.48451
ANHX	5.84949	5.61461	5.74624	5.63398	5.57372	5.69368	5.90998	5.5961	5.77916	5.9334	5.88482	5.58408	5.52901	5.90719	5.31735	5.58204	5.64326	5.79719	5.62702	5.82503	5.66366	5.97716	6.14348	5.65333	5.68489	5.66188	5.5014	5.74946	5.66193
ANK1	4.81132319705714	4.65552496237143	4.66668791122857	4.66472	4.59352123325714	4.62219341074286	4.94106784618571	4.74431887687143	4.85314511051429	4.98450063237143	4.85812393402857	4.68493530755714	5.03856287725714	4.87348083575714	4.75883222495714	4.72185321142857	5.00697042867143	4.83744	4.73866849371429	4.85553519517143	4.74159961591429	5.24038639491429	5.08403677011429	4.75038552225714	4.59505161538571	4.77361418288571	4.46441393052857	4.77094031875714	5.01206266842857
ANK2	5.59052	5.50454	5.16025	5.05679	5.6503	5.3878	4.94333	5.31644	5.17222	4.84226	4.93552	5.13962	5.19668	5.06269	5.40851	5.63081	4.90559	4.75996	4.95784	5.48737	5.44735	4.75631	5.05886	5.44953	5.01011	4.62221	5.68842	5.41576	4.99632
ANK3	5.65986	5.84689	5.49064	5.41178	5.61651	5.5497	5.21821	5.86012	5.93259	5.73031	5.79995	5.74014	5.74471	5.39655	5.62479	5.63022	5.50688	5.6115	5.22597	5.8862	5.8464	5.0627	4.85887	5.33222	5.22782	5.29287	6.19827	5.64934	5.12328
ANKAR	3.34561	3.32624	3.27743	3.247	3.1882	3.22144	3.22104	3.18549	3.31022	3.25114	3.29211	3.24714	3.20992	3.29933	3.15935	3.32797	3.34192	3.26516	3.22693	3.22385	3.26202	3.25672	3.33581	3.29614	3.24285	3.2359	3.30676	3.33421	3.12278
ANKDD1A	5.20378	5.42385	5.35687	5.30417	5.44736	5.47548	5.07944	5.09664	5.10105	5.02321	5.16394	5.35042	5.38789	5.72131	5.15054	5.06042	5.4835	5.43978	5.84579	5.65881	5.63598	5.29378	4.87927	5.6654	5.28017	5.44454	5.4137	5.1508	5.52281
ANKEF1	3.97091	3.72665	4.03263	4.12292	3.90628	3.88946	3.93281	4.03308	3.88956	4.12177	4.06856	3.9462	3.77898	3.99594	3.93053	3.87775	3.96094	3.9864	3.73792	3.81173	3.72715	4.4221	3.97003	3.83172	4.09526	3.74012	3.95324	3.87569	3.85858
ANKFN1	4.4469	4.27277	4.29996	4.29272	4.08099	4.28921	4.34167	4.43379	4.31866	4.40932	4.23966	4.3179	4.33973	4.32581	4.47366	4.41933	4.33603	4.43414	4.38324	4.35914	4.13683	4.5987	4.5095	4.28874	4.11084	4.37586	4.13683	4.43339	4.47864
ANKFY1	5.89516	6.00072	6.04481	5.98544	5.93703	5.97559	6.11085	5.97145	5.95782	5.97718	5.94341	5.81253	5.97589	6.04142	5.93499	5.96807	5.86709	5.80187	6.10231	5.85514	5.94796	6.11365	5.97283	5.91634	6.20834	5.89943	6.04559	5.90149	6.07171
ANKH	5.89415110305714	6.01792760895714	6.01775847717143	6.09581239617143	5.82066924264286	5.71823609267143	6.00455	6.07934464501429	5.93103	6.02249140192857	6.09727418541429	5.82183907075714	5.84253521352857	5.74063136388571	5.60796471127143	5.66723910754286	5.96425962362857	5.98450759845714	6.87435969715714	6.05904605094286	6.17517205395714	6.05654741711429	6.04417199618571	6.40027756218571	6.16330437207143	5.87654718045714	6.02511262797143	6.12821048305714	6.68660887518571
ANKHD1	3.70084	3.49791	3.61044	3.85246	3.62952	3.77612	3.91239	3.71687	3.49405	3.69832	3.81425	3.70869	3.92625	3.90274	3.79347	3.65021	3.93511	3.6971	3.82082	3.79297	3.55659	3.79659	3.70084	3.62321	3.49995	3.7797	3.61535	3.92609	3.70084
ANKIB1	6.36788310106667	6.51218698133333	6.59573484383333	6.5507	6.53376581126667	6.52289239403333	6.52132227496667	6.44022	6.34756766283333	6.32442	6.45794843963333	6.43494487443333	6.43852819853333	6.33622	6.20450539923333	6.33936940923333	6.62547	6.52629869733333	6.58293144136667	6.58382260336667	6.65318818193333	6.15251867726667	6.36325	6.50004154316667	6.35606805426667	6.53177031896667	6.78706722806667	6.64247529126667	6.42341446976667
ANKLE1	3.58697	3.4023	3.59937	3.557	3.26058	3.45996	3.65994	3.94789	3.38645	3.77771	3.7115	3.57646	3.75844	4.02405	3.8807	3.91359	3.65349	3.40033	3.56809	3.58502	3.49543	3.89191	3.24998	3.35081	3.42199	3.83698	3.50623	3.92339	4.03187
ANKLE2	5.12907	5.10607571986667	5.00767	5.17900954153333	5.17193798943333	5.08131124086667	5.08371329913333	5.06828	4.91651	4.93417	5.08387443803333	5.04785599853333	5.04589851106667	4.70340752296667	5.04142	4.90457201803333	5.15260041086667	5.26525	5.37988555873333	5.26523302136667	5.30750227156667	5.07297182816667	5.37898009636667	5.24344	5.00892930366667	4.93106	5.30013	5.07616243303333	5.31090613796667
ANKMY1	4.48528199943333	4.2266	4.31293	4.24803	4.2115	4.44395484873333	4.54442	4.616	4.51723085476667	4.54143	4.31612	4.40618434653333	4.48731077156667	4.14995	4.47304554653333	4.61276933973333	4.45488375946667	4.26828549403333	4.37358977713333	4.29972191813333	4.33432934093333	4.80898	4.56289	4.41389058756667	4.17038342533333	4.30486119196667	4.13598	4.45258759086667	4.53642226146667
ANKMY2	7.66654	7.81011	7.91366	8.13432	8.53909	8.25871	7.72816	7.77634	7.57344	7.64919	7.83174	8.37988	8.5521	7.88561	7.824	7.76052	8.11752	8.45608	8.61017	7.83799	8.20191	8.25457	7.34231	8.7004	7.94768	8.26051	8.41657	8.3207	8.60558
ANKRA2	6.39535	6.73532	6.8182	6.75322	7.38766	6.94652	6.37409	6.62456	6.60239	6.42855	6.41734	6.81922	6.30741	6.30191	6.74788	6.60948	6.75149	7.11217	7.68072	6.52805	7.10187	5.83981	5.65277	7.13373	7.3035	7.34285	6.74617	6.76082	6.10195
ANKRD1	3.61581	3.56146	3.65944	3.67443	3.41179	3.34364	3.4647	3.5237	3.55808	3.56637	3.55808	3.4616	3.60275	3.87155	4.03919	3.88641	3.55808	3.55808	3.18123	3.52826	3.50144	3.59439	3.47879	3.6356	3.46594	3.45497	3.55808	3.70936	3.34637
ANKRD10	5.73102	5.80252	5.80879	5.91301	5.90378	5.80972	5.86402	5.82497	5.71942	5.83822	5.86744	5.77872	5.70171	5.84843	5.87777	5.97555	5.88074	5.88878	5.88261	5.81641	5.9602	5.70921	5.44573	5.69072	5.96328	5.71706	5.92067	5.83619	5.76833
ANKRD10-IT1	7.02966	7.16389	7.34951	6.75937	7.36225	7.20941	7.20104	6.85781	6.71697	7.28178	7.36785	7.19385	6.80927	7.36293	7.37642	7.43553	7.84041	7.51429	7.19886	7.04187	7.30278	6.90385	7.77947	6.53687	7.34675	7.63144	7.45732	6.91706	6.91384
ANKRD11	6.08003508418333	6.23889	6.18534038293333	6.38264368961667	6.10511	6.1815	6.54692273693333	6.33638493871667	6.23340604488333	6.23181513351667	6.05368276621667	6.20986	6.43797554163333	6.16937563736667	6.32789	6.28432	6.24436	6.26234	6.36495322401667	6.21901	6.23945	6.57432284808333	6.25110059896667	5.92800243346667	6.38356805448333	6.31707	6.09573514786667	6.48119228543333	6.52727806238333
ANKRD12	5.62193	5.97921	5.93554	6.00761	6.15222	6.18981	5.77101	5.98523	6.00655	5.71036	5.76491	6.05526	6.03192	6.073	5.77536	6.26454	5.6805	5.93269	5.96174	5.88916	6.35791	5.30766	5.49301	5.72172	6.26576	6.10954	6.40686	6.38933	5.51898
ANKRD13A	6.69285	6.77689	6.95164	6.93569	7.3603	7.29587	6.89985	7.03709	6.83163	6.88197	6.8796	7.58262	7.42339	6.80858	7.21238	6.96229	7.02516	7.1687	6.99173	6.80453	6.96618	7.00172	6.61884	6.91276	7.69085	7.50467	7.12714	6.92687	7.01174
ANKRD13B	6.06239	5.83418	5.90868	6.41348	5.62939	5.79492	6.20746	6.2493	5.97448	6.19126	5.40223	6.2134	6.10754	6.08396	6.31242	6.10669	6.47685	5.73395	5.58179	5.82222	5.48096	6.62342	5.76562	5.4977	5.38194	5.97723	5.54188	6.45153	6.11
ANKRD13C	4.33497	4.55654	4.80171	4.3914	4.79884	4.56357	4.34162	4.44485	4.4584	4.31848	4.45767	4.45176	4.29211	4.48226	4.53776	4.38115	4.34592	4.53651	5.10094	4.42855	4.73126	3.94503	4.08448	5.11399	4.69744	4.6677	5.08403	4.81277	4.36879
ANKRD13D	5.58780573713333	5.61973863036667	5.27060944256667	5.57169254323333	5.34100553186667	5.37603870336667	5.77484867986667	5.35352998186667	5.10475634353333	5.63060976643333	5.54569285416667	5.52623908653333	5.71778	5.39811800973333	5.86439064903333	5.77573490043333	6.068	5.60370267346667	5.09752092516667	5.31368382076667	5.23781389773333	5.97576	5.72229672576667	5.15341	5.17435252446667	5.61639105666667	5.18878	5.28090896363333	5.40561
ANKRD16	4.57939	4.66523	4.95962	4.68526	5.02569	5.12467	4.90021	4.67755	4.89276	4.73795	4.66375	4.91387	5.01425	4.24828	4.58534	4.38564	4.68753	4.5874	5.0365	4.56899	4.64397	5.10156	5.03078	4.77253	4.94049	4.72391	4.84214	4.6664	4.74714
ANKRD17	7.77013	7.97167	8.11352	8.28427	7.91442	7.76702	7.80418	7.94347	7.74152	7.72383	7.63636	7.98594	7.87426	7.14445	7.78166	7.74525	7.71019	7.59261	7.74063	7.90924	7.93357	7.59691	7.54488	7.31241	7.79594	7.87101	7.81117	8.28409	7.71746
ANKRD18A	3.39411	3.48741	3.31623	3.41439	3.26405	3.33511	3.57886	3.29317	3.38071	3.3722	3.37263	3.27877	3.30863	3.53344	3.2876	3.58466	3.37391	3.27201	3.29079	3.31826	3.35421	3.57946	3.24404	3.31268	3.35726	3.30633	3.23029	3.26356	3.35019
ANKRD18B	3.70751	3.51568	3.61044	3.52043	3.75518	3.69111	3.74984	4.09722	3.64204	3.80573	3.53897	3.96743	3.724	4.00689	3.97436	3.54619	3.82933	3.54452	3.60251	3.73764	3.61753	3.74384	3.7366	3.58832	3.61424	3.50106	3.50726	3.70751	3.49088
ANKRD19P	4.93602	5.15001	4.92903	4.9303	4.96085	5.21191	5.34145	4.92247	4.9962	5.00538	4.97066	4.5581	4.60335	5.37718	4.8348	4.97401	4.78796	5.00386	4.63559	4.77626	4.82067	4.68707	5.47053	4.82584	5.14595	4.66263	5.28524	4.73632	4.59703
ANKRD2	4.33172	4.10402	4.25236	4.35646	3.95273	4.14381	5.07217	4.32785	4.35542	4.46002	4.67562	4.34295	4.35411	5.20189	4.48716	4.40974	4.89805	4.41855	4.18567	4.32374	3.92447	4.57175	4.5403	3.94381	4.13969	4.03068	4.07978	4.21188	4.42689
ANKRD20A11P	6.01397	5.98864	5.5912	5.6896	5.63705	5.53112	5.95918	5.63935	5.90706	6.01902	5.68702	5.89196	5.92525	5.63512	5.9605	6.20581	6.07684	5.66562	5.69511	5.58887	5.73017	6.18861	6.37234	5.44335	6.30801	5.36498	6.43405	5.68625	5.64048
ANKRD20A12P	4.49916	4.50236	4.46173	4.44102	4.40985	4.27111	4.69655	4.51693	4.75556	4.48014	4.63109	4.39354	4.59724	4.51311	4.52557	4.39216	4.58302	4.57864	4.28459	4.70261	4.40444	5.1571	4.70474	4.3904	4.54283	4.33241	4.26278	4.52145	4.6392
ANKRD22	4.51758	4.34242	4.86877	4.62339	4.35858	4.18672	4.43797	4.72338	4.98732	4.52443	4.74003	4.40146	4.47353	4.87005	4.11597	4.3663	4.23988	4.29199	4.1754	4.23852	4.21104	4.22987	4.36773	4.3562	4.35034	4.23971	4.20298	4.16918	4.33071
ANKRD23	4.30436	4.45329	4.22116	4.2417	4.28333	4.3169	4.8418	4.29638	4.45785	4.47797	4.51435	4.38712	4.39651	4.63291	4.6202	4.70637	4.44395	4.25029	4.26205	4.24554	4.3724	4.9674	4.15115	4.24482	4.03333	4.2455	4.33949	4.63728	4.3509
ANKRD24	4.76180257776667	4.29282057546667	4.33915449276667	4.48843177966667	4.29288756833333	4.35341435393333	4.71644	4.41501123726667	4.57969	4.64122	4.47523408803333	4.45289300116667	4.63589250623333	4.52135	4.69221	4.6152	4.57299	4.52421843746667	4.26619	4.35704	4.18996245453333	5.09270839993333	4.65774	4.30976	4.32641624943333	4.38449625243333	4.11577	4.50808909453333	4.38854
ANKRD26	4.45696	4.50614	4.70129	4.59706	4.56348	4.46685	4.42119	4.46192	4.57191	4.37886	4.46776	4.45842	4.46028	4.75184	4.54794	4.53108	4.42352	4.40186	4.39257	4.50208	4.61586	4.00085	4.4205	4.52394	4.62014	4.42465	4.43101	4.76764	4.40364
ANKRD26P3	4.03666	3.8003	3.76342	3.7491	3.71866	3.68772	3.8003	3.84792	3.5904	3.89142	3.96468	3.65627	3.54141	4.11142	3.9577	3.83222	3.21368	3.83463	3.63049	3.6319	3.8003	3.81423	3.8296	3.97519	4.2314	3.63393	3.97089	3.66762	3.7997
ANKRD27	6.81451	7.40372	7.50891	7.17606	7.53179	7.22243	6.50077	7.40372	7.14857	7.26592	7.24406	7.21242	7.05161	6.83541	7.23829	7.3162	7.55747	7.73677	7.85612	7.72722	7.92864	7.04108	7.40372	7.67785	7.33168	7.42632	7.56669	7.51682	7.72461
ANKRD28	6.26305	6.739	6.50265	6.57226	6.59631	6.43805	6.25294	6.45691	6.52968	6.05647	6.03499	6.28817	6.18976	6.35786	7.06107	7.13537	6.08775	6.30696	6.20431	6.04354	6.25588	5.36483	5.55582	5.78572	6.59883	6.46792	6.89975	6.42577	5.92428
ANKRD29	5.3197	5.93556	6.6017	6.54416	6.35547	5.91068	5.95664	5.80928	5.82865	5.61998	5.72924	5.65049	5.76817	5.71268	5.27745	5.47206	5.2675	5.39715	5.26707	5.63906	6.02962	4.64634	4.66187	6.42988	5.24448	4.28194	6.85014	5.20393	5.20537
ANKRD30A	3.50791	3.76878	3.5349	3.47291	3.67455	3.58438	3.77835	3.61151	3.58873	3.47156	3.73429	3.50866	3.47026	3.4776	3.51913	3.62995	3.6158	3.6158	3.42369	3.67872	3.5194	3.67872	3.84334	3.5467	3.6158	3.82296	3.68359	3.69566	3.50207
ANKRD30B	3.26184	3.12126	3.05918	3.20181	3.16713	3.04138	3.19778	3.43155	3.16867	3.10327	3.00558	3.11014	3.26382	3.14317	3.1088	3.04179	3.35341	3.0657	3.26212	2.97101	3.15798	3.35866	3.11219	3.10384	3.08432	3.32484	3.12571	3.2133	3.23209
ANKRD30BP2	3.15301	3.36158	3.44327	3.03046	3.2937	3.09483	2.87946	3.03903	3.10169	3.28093	3.19857	3.10469	3.09221	3.17986	3.24777	3.16716	3.06801	3.27647	3.14642	3.30191	3.1993	3.21325	3.34983	3.22546	3.20432	3.27647	3.2754	3.22991	3.23842
ANKRD30BP3	3.58802	3.58092424173333	3.48066887113333	3.55955546556667	3.34264996026667	3.49317681356667	3.60943464506667	3.46012	3.58401575923333	3.5415	3.49861	3.49871924193333	3.43301593003333	3.54130508353333	3.48272	3.65702137583333	3.37997	3.54286881296667	3.4387	3.53182805946667	3.45624	3.49262942043333	3.69860722216667	3.45635448063333	3.67164	3.49206501563333	3.38960589756667	3.43815131186667	3.51582139246667
ANKRD31	3.55528	3.63337	3.56219	3.55574	3.26508	3.49365	3.62511	3.68076	3.49979	3.48821	3.61735	3.49948	3.49654	3.56448	3.43215	3.43473	3.71808	3.46446	3.29252	3.56414	3.42983	3.77425	3.9886	3.38283	3.7044	3.62657	3.28141	3.44124	3.3038
ANKRD32	3.58109	3.96226	4.17441	4.23073	4.01505	4.02185	4.0616	3.98895	3.73854	3.70336	3.71018	3.87345	3.96154	4.01685	4.05194	4.03894	3.74529	3.69833	3.98205	3.57036	3.70896	3.65514	3.51617	3.98224	3.9077	3.92604	4.17843	3.72217	3.81781
ANKRD33	3.74862	3.8166	3.71419	3.56815	3.50207	3.5098	3.80387	3.63839	3.56735	3.85877	3.84012	3.71419	3.82401	3.71352	3.65904	3.70773	3.85671	3.76026	3.85947	3.82729	3.53287	3.77836	4.12544	3.65307	3.71419	3.71419	3.55804	3.83981	3.74251
ANKRD33B	5.22948	5.106	5.06392	5.13639	5.10746	5.08808	5.187	5.48109	5.30519	5.65182	5.28383	5.3854	5.49424	5.03897	4.83416	5.40035	5.42526	5.54451	4.92976	5.20589	4.92892	5.22314	5.19304	5.3127	4.95605	4.71208	4.71898	5.455	5.42314
ANKRD34A	5.56797	5.86028	5.60869	5.99981	5.56374	5.58704	5.80061	5.63314	6.01751	5.84161	5.56501	5.47917	5.63314	5.90502	5.3165	5.40202	5.68678	5.80817	5.7745	5.65096	5.39114	5.55474	6.11194	5.65504	5.637	5.74672	5.24151	5.21496	5.95602
ANKRD34C	3.53903	3.69047	3.57349	3.61387	3.60182	3.78636	3.57581	3.51879	3.68769	3.73274	3.53995	3.45103	3.39706	3.41108	3.36751	3.72843	3.3696	3.53903	3.47459	3.75093	3.53903	3.50651	3.66923	3.61815	3.42926	3.5889	3.63273	3.57712	3.39006
ANKRD35	7.44933	7.31991	7.39232	7.82741	7.29918	7.27443	8.1564	7.59328	7.2927	7.51601	7.61116	7.65379	7.71841	7.63105	7.45822	7.30937	8.2279	7.83625	8.26956	7.50933	7.66216	8.02833	7.4896	7.67541	7.33185	7.61116	7.55357	7.55093	8.6942
ANKRD36	3.27301	3.76469	3.73858	3.56706	4.17342	3.95404	3.1682	3.16245	3.22455	3.54738	3.67212	4.0407	3.60097	3.55822	3.63967	3.37393	3.46832	3.47727	3.51812	3.81787	3.82599	3.36852	3.37729	3.71441	4.01574	3.81936	3.94997	3.36824	3.17626
ANKRD36B	5.77463	6.28905	6.26556	6.55808	6.52272	6.46775	6.19384	5.72649	5.63393	6.55628	6.56587	6.66964	6.89898	6.06568	6.51721	6.71019	5.91355	5.80651	4.89789	5.96299	6.14032	5.64706	5.56047	4.8652	6.71096	7.31624	6.17774	5.86415	5.00864
ANKRD36BP2	3.68874386553333	3.69858991396667	3.64287953443333	3.71794	4.20109462393333	4.11046025346667	3.60732909023333	3.56662999733333	3.64341331126667	3.65504	3.56559	3.98296580546667	4.19554837343333	3.61277209023333	3.82166838233333	3.8036	3.62732	3.64867491243333	3.57394916523333	3.56715609326667	3.58360795456667	3.50224544123333	3.55851197586667	3.55625	3.73476661403333	3.80709546743333	3.73755281293333	3.58872356073333	3.56158695026667
ANKRD36C	3.37091	3.48625	3.25815	3.42307	3.46782	3.62403	3.05284	3.32989	3.52222	3.39233	3.53949	3.47497	3.16536	3.69986	3.54528	3.43529	3.48864	3.4571	3.42169	3.41515	3.40198	3.52245	3.63843	3.29211	3.324	3.6958	3.30289	3.5228	3.42055
ANKRD37	5.67992	5.77202	6.51025	6.6271	6.68937	6.68923	6.39332	6.47758	6.34008	6.69341	6.60682	6.79345	6.79774	6.80828	6.72166	6.80619	6.46153	6.43539	6.09523	6.07604	6.22374	7.19456	6.61721	7.57695	6.4011	7.39504	5.95131	6.30685	5.96957
ANKRD39	4.78469	4.83095	4.6538	4.93873	4.78975	5.09124	4.77518	4.6615	4.76291	4.88402	4.70155	4.79424	5.2377	5.3942	4.86321	4.82073	5.28123	4.25952	5.63993	4.53723	4.64269	5.19594	5.18188	5.08922	4.89223	4.48333	5.13757	4.59725	5.23249
ANKRD40	5.76641233483333	5.87689786486667	5.74463	5.63670784026667	5.63193441906667	5.66766902223333	5.58812035146667	5.85569731976667	5.64206	5.69482176953333	5.72831038926667	5.68040387416667	5.60451641893333	5.93867	5.49001516526667	5.44761937903333	5.82242	5.83709	5.83188904013333	5.96594355103333	5.97569	5.47248056603333	5.55832097833333	5.84595236166667	5.81787304256667	5.63471826413333	5.84858	5.91857519006667	5.71495677113333
ANKRD44	4.96277	5.11145	4.86414	4.69077	5.14345	4.90017	4.69931	4.74915	4.61435	4.8368	4.85732	5.10429	4.89166	4.77909	4.90179	4.92008	4.98463	5.13232	5.11777	5.10103	5.22949	4.50842	4.45765	5.3745	5.08889	5.23985	4.97397	4.70006	4.80717
ANKRD44-IT1	3.37464	3.04994	3.22411	3.06793	3.05464	3.19152	3.01052	3.04378	3.05822	3.11302	3.22339	3.22315	3.10909	2.98166	3.25139	3.0382	2.97163	3.19899	3.11031	3.00213	3.00904	3.08995	3.26479	2.95982	3.10973	3.12714	3.11194	3.11194	3.20339
ANKRD45	3.38097	3.22025	3.37185	3.36715	3.38097	3.30567	3.61457	3.37118	3.26686	3.47911	3.58946	3.38097	3.49193	3.53909	3.55699	3.50569	3.29658	3.33489	3.38097	3.35764	3.34372	3.98468	3.4289	3.44227	3.2724	3.40666	3.43233	3.38097	3.30522
ANKRD46	6.39441	7.12794	7.10746	7.08747	7.58412	7.21999	6.51906	6.64313	6.30177	6.31909	6.85321	7.13558	7.04285	6.74187	6.29244	6.27265	7.29341	7.69628	8.05613	7.44077	8.0078	6.05537	6.25205	8.0108	7.84635	6.97793	7.64815	7.21276	7.66099
ANKRD49	7.24037	7.4907	7.41893	7.62093	7.5741	7.73818	7.25781	7.39865	7.44378	7.35793	7.43957	7.67492	7.76473	7.67581	7.73097	7.90086	7.59666	7.76618	8.02336	7.38184	7.60323	7.36855	7.51748	7.83684	7.78393	7.666	7.62254	7.67852	7.55992
ANKRD50	5.58379	5.82305243896667	5.83237054503333	5.64697708523333	5.39769	5.50483505936667	5.39904	5.57166370646667	5.26080896043333	5.61785117003333	5.41898854756667	5.47222479936667	5.55803	4.98078	5.60942477726667	5.42601322186667	5.59991	5.61263296196667	5.85647742886667	5.74758	5.99594444896667	5.40223572323333	5.14925233933333	5.88099	5.68597141746667	5.64472412333333	5.93158256586667	5.68960383393333	5.71116215056667
ANKRD52	6.82585	6.77663	7.18634	7.10753	6.666	6.64101	6.74802	6.85407	6.91985	7.13654	7.37925	6.73176	6.89353	7.46447	6.88641	6.79112	7.01904	7.06439	6.68381	6.67455	6.59876	6.76207	7.13739	6.61877	6.86978	6.84294	6.2774	6.7397	6.98615
ANKRD53	5.07547	4.93716	4.88913	4.99072	4.73375	4.86882	5.23818	5.04101	4.97254	5.30479	4.98267	5.06142	5.07438	4.96278	5.12558	5.04235	5.03481	5.0041	4.836	5.01692	4.80863	5.45463	5.26456	4.97133	4.95131	4.89422	4.73429	4.82437	5.16646
ANKRD54	5.04832	4.85956	4.97703	5.15328	4.87371	4.88631	4.62196	5.0446	5.04916	5.15279	4.96054	4.98717	5.01459	5.20022	4.93871	4.97662	5.33182	5.33299	4.99851	4.91406	4.91679	5.79068	4.99913	5.06195	4.98551	5.13333	4.83418	4.90026	5.02194
ANKRD55	3.46187	3.74335	4.32832	3.9474	3.47005	3.45357	3.34055	3.5799	3.36689	3.58398	3.4413	3.36978	3.38097	3.24475	3.58972	3.64234	3.32837	3.30657	3.39355	3.3291	3.41888	3.16494	3.97985	3.46244	3.44979	3.29376	3.35495	3.4413	3.32723
ANKRD6	6.76035	6.97357	5.96594	5.92421	6.81225	6.47639	6.49731	6.14521	5.86136	6.38521	6.60253	6.94194	6.55083	5.85301	5.24603	5.36971	6.43938	6.79869	7.8447	7.77984	8.00947	6.33825	6.89641	8.29253	6.66021	6.90112	6.4902	6.40272	7.45142
ANKRD60	4.73133	4.53474	4.5758	4.54128	4.25821	4.44177	5.06747	4.6495	4.77349	4.91065	4.64605	4.42372	4.70355	4.5364	4.59397	4.67354	4.7064	4.55479	4.35133	4.54368	4.45238	4.98251	5.16901	4.5054	4.4731	4.76963	4.25307	4.50796	4.61621
ANKRD65	4.78077	5.03699	4.80383	4.84379	4.82358	4.86896	4.5613	4.83329	4.82075	4.76385	4.74325	4.88816	4.73571	4.74945	4.68195	4.68509	4.7399	4.68407	4.82851	4.84034	4.7373	4.664	4.87813	4.95172	4.56454	4.74303	4.68875	4.7025	4.67185
ANKRD7	3.10362	3.10889	3.11183	3.09401	3.11504	3.16262	3.33052	3.15493	3.12518	3.02134	3.24826	3.18318	3.02382	3.12237	2.97047	3.22457	3.18352	3.08178	3.03288	3.13592	3.24016	3.17116	3.30134	3.02987	3.26686	2.97078	3.1726	3.26679	3.19825
ANKRD9	5.76793	5.93183864786667	5.38109950443333	5.60251344613333	5.16693378946667	5.36433	5.62309779913333	5.95089231676667	5.76256929733333	5.66606036023333	5.64557342686667	5.26771	5.42084713866667	5.74204433423333	5.54552252126667	5.53084	5.67223099723333	5.75881265483333	5.69995546956667	5.77452	5.69911666813333	5.65418757733333	5.56581118406667	5.41788	5.37258	5.26148	5.44351849423333	5.72802916133333	5.80166
ANKS1A	6.82	7.2254	7.63968	7.49639	7.44728	7.41629	7.25717	7.54608	7.41176	7.50671	7.43366	7.39033	7.2949	6.62576	7.43366	7.44328	7.446	7.55316	7.73836	7.34919	7.43366	7.25602	6.64529	7.61049	7.97208	7.61246	7.00613	7.50763	7.68619
ANKS1B	3.76229	3.89987	3.76984	3.88075	3.85199	3.80746	4.04492	3.87596	4.01826	4.09063	4.15908	3.91917	3.98552	4.07505	3.84544	3.85708	3.97016	4.16212	3.98906	4.12429	4.04374	4.10643	4.3847	4.13171	4.37752	4.00425	3.68537	4.19186	3.99572
ANKS3	6.25669	6.28871	6.12899	6.599	6.15412	6.32796	6.90071	6.58254	6.47568	6.4936	6.225	6.38182	6.5548	6.69213	6.74843	6.50314	6.54838	6.4283	6.47147	6.35607	6.25782	7.27856	6.52517	6.37115	6.53142	6.35903	6.15566	6.50236	7.06294
ANKS4B	4.46012	4.48453	4.33619	4.1909	4.05072	4.16113	4.09777	4.25463	4.46579	4.67842	4.257	4.30218	4.16081	4.79407	4.28126	4.02743	4.28898	4.29809	4.51519	4.15801	4.08643	4.53277	4.50514	4.35149	4.12011	4.5166	4.18419	3.95473	4.22526
ANKS6	4.51911	4.47457	4.70259	4.69056	4.599	4.73577	4.85962	4.75653	4.75081	4.86192	4.7743	4.72887	4.69458	4.60643	4.55795	4.68388	4.87258	4.64696	4.67635	4.55394	4.71538	5.04613	4.8623	4.62459	4.81119	4.48281	4.52606	4.67712	4.92081
ANKUB1	3.60136160383333	3.64814915026667	3.58339192343333	3.45867912143333	3.54548170823333	3.60883	3.63969464886667	3.44900436433333	3.65656	3.64721	3.59328974546667	3.45309061903333	3.28803184353333	3.65072	3.47317	3.37897414996667	3.44228785636667	3.47579704833333	3.53947	3.65728897916667	3.59913442946667	3.55282	3.76430445676667	3.71979735376667	3.74018831586667	3.49915	3.51949757106667	3.50654343526667	3.49454066383333
ANKZF1	6.63896	6.55718	6.80459	6.83919	6.7971	6.59386	7.03278	6.89238	6.76774	6.66035	6.76451	6.74987	6.87677	7.04155	6.85779	6.47319	7.08164	6.90249	6.65876	6.52731	6.53636	6.86711	6.88201	6.73126	6.80179	6.8229	6.5005	6.59361	6.74156
ANLN	3.65932	3.7171	4.45128	3.9299	3.83997	3.82885	3.35637	3.41609	3.46562	3.77664	3.96628	3.55291	3.52544	3.4349	3.38233	3.67183	3.37195	3.46542	3.32241	3.4732	3.38882	3.44422	3.60501	3.48438	3.50958	3.20305	3.29199	3.5088	3.37097
ANO1	6.79961	6.92596	6.74981	6.74385	7.05026	6.67102	6.8242	6.70289	6.56145	7.34893	7.18649	7.27911	7.08895	6.46546	5.76417	5.66661	7.02131	7.05055	7.50005	7.96033	7.90556	7.95466	7.9992	7.46859	6.73691	7.51792	6.39976	6.82949	7.64906
ANO10	7.69719	7.49958	7.68889	7.81064	7.49551	7.66067	7.69983	7.7108	7.7792	7.7466	7.69267	7.78339	7.86215	7.49163	6.93978	6.93217	7.98385	7.79666	7.69476	7.61271	7.67142	7.96706	8.13671	7.69429	7.70948	7.20694	7.49295	7.45883	7.72493
ANO2	4.28345	4.2061	4.26786	4.41153	4.23965	4.34392	4.36463	4.45687	4.32648	4.2501	4.16989	4.24862	4.2905	4.55155	4.33187	4.40605	4.22029	4.10031	3.94552	4.32308	4.20841	4.2572	4.27176	4.11653	4.12114	4.11051	4.15751	4.35304	4.07728
ANO3	3.42293	3.51101	3.54031	3.31195	3.50492	3.44941	3.51101	3.56109	3.71368	3.48618	3.46695	3.58925	3.3799	3.36894	3.60069	3.73032	3.51101	3.50547	3.65284	3.38429	3.51583	3.16912	3.43039	3.46244	3.69636	3.63008	3.83881	3.47396	3.46024
ANO4	3.75732	3.67382803513333	3.63934	3.63945068106667	3.45190720623333	3.56654052286667	3.84488	3.73859813463333	3.80492	3.79502	3.84468	3.66249	3.65544	3.84562564966667	3.80266232403333	3.83543925086667	3.66067033833333	3.66065386576667	3.39858928813333	3.88871507416667	3.69942	3.69221057176667	3.80032	3.60196	3.755	3.53512047453333	3.46332	3.66121408643333	3.63181760573333
ANO5	4.40206	4.48863	4.74701	4.64115	4.7139	4.52713	4.44325	4.78952	4.76352	4.60746	4.76101	4.91837	4.87976	4.57093	4.52245	4.73621	4.84479	5.12496	6.09958	5.13265	4.83992	4.71123	4.83992	5.27973	5.52144	4.85649	4.40146	5.10867	5.24805
ANO6	6.6737	6.5481	6.60813	6.47818	6.92704	6.63217	6.3316	6.69392	6.76011	6.57482	6.66403	6.76474	6.59585	6.26797	6.34108	6.35526	6.52397	6.58406	6.8145	6.74619	6.96567	6.78757	6.66597	7.09052	6.75185	6.97524	6.50261	6.73796	6.57379
ANO7	6.77835	6.49303	6.24167	6.6306	6.21224	6.25281	6.47144	6.06794	6.71498	6.64981	6.35725	6.14987	6.12774	6.95662	6.14773	6.25324	6.10921	6.79271	6.08134	6.34746	6.35614	6.26668	6.79954	6.35685	6.42892	6.52241	6.05077	6.42254	6.35614
ANO8	5.19367	5.27727	5.13924	5.29218	5.14063	5.34032	5.17511	4.99287	5.36935	5.06482	5.24545	5.12034	4.87346	5.34236	5.03267	5.07488	5.19833	4.90629	4.79311	5.36107	5.00812	5.37185	5.80817	4.96847	5.01991	5.33446	4.94261	4.93185	5.34726
ANO9	5.21379	5.17575	5.07657	5.19708	4.90737	5.17905	5.39653	5.27059	5.35981	5.29321	5.00164	5.08526	5.23955	5.66488	5.17575	5.19795	5.62496	5.11554	5.03709	4.91507	4.64666	5.72224	5.3136	4.65394	4.64542	5.19902	4.65093	4.99651	5.19069
ANP32A	6.59148	7.12953	6.73229328123333	6.83053349106667	7.04138835453333	7.12837516516667	6.96481	7.11343	6.87986728736667	6.54461	6.74916	7.02775	7.02984	6.90108	7.04889	7.11115961743333	6.83653674913333	7.01531491213333	7.93157104813333	6.96903	7.08785	6.79841508716667	6.64957597523333	7.46586	6.90706	7.04482979453333	7.30912	7.18677	7.62106
ANP32A-IT1	3.38818	3.554	3.90114	3.44705	3.80045	3.54242	3.18297	3.47541	3.37511	3.68305	3.52401	3.66237	3.45741	3.27752	3.60084	3.54094	3.75913	3.64957	3.46412	3.50018	3.50018	3.47766	3.39162	3.52091	3.2651	3.91592	3.35135	3.20039	3.24821
ANP32B	10.6767	10.716	10.8972	11.2175	11.2152	11.0768	11.1446	11.2365	11.0214	10.7106	10.7271	11.1647	11.1611	11.1138	11.1444	11.1611	11.368	11.2948	11.1989	10.9894	10.966	11.3334	10.6463	10.8668	11.1821	11.0678	11.3301	11.3509	11.2758
ANP32C	3.97255	3.49936	3.41249	3.68347	3.54433	3.39633	3.94649	3.92761	3.7946	3.65125	3.68416	3.5409	3.83557	3.89405	3.84429	3.58187	3.88455	3.76134	3.67675	3.56528	3.56562	4.01327	3.79045	3.3017	3.5221	3.72919	3.67704	3.81584	3.99466
ANP32D	3.38772	3.40198	3.39087	3.28625	3.44082	3.38686	3.35975	3.55554	3.4899	3.36221	3.35173	3.34839	3.3847	3.20739	3.3805	3.28194	3.41141	3.39897	3.5398	3.38396	3.33675	4.04097	3.32144	3.12509	3.3818	3.38447	3.33749	3.36221	3.36221
ANP32E	7.58522606473333	7.77089319376667	7.65983001963333	7.54003091613333	8.23018	7.93450157726667	7.48949515823333	7.59693057283333	7.58865465506667	7.18877893576667	7.31090955146667	8.26840936553333	8.03412646703333	7.61315572253333	6.97549688436667	7.22394	7.42934882903333	7.79779570063333	8.82481909653333	8.15013639766667	8.34917930526667	7.77780058046667	7.58911716356667	8.53399038676667	7.93103	7.94217	8.17804081703333	8.03262	8.18408470063333
ANPEP	5.27231302576667	5.42474	4.92719776076667	4.89682	4.87705	4.86839283283333	4.4662	5.00397407293333	4.98877	4.44924708626667	4.27466587826667	4.68645864053333	4.61581816303333	4.38727	5.05380967096667	5.08526709033333	4.81752003423333	4.75855210703333	4.01208441603333	4.56038	4.58794	4.68182551313333	4.40212871033333	4.33993	4.82639	4.11325323696667	4.84302486766667	4.36976	4.26695
ANTXR1	6.74473179583333	6.85826	6.51305699761667	6.35262	6.6853	6.66807	6.44038	6.66978	6.70320448503333	6.79434416118333	6.72410162286667	6.72575	6.64653119043333	6.26412087106667	6.13360898173333	6.00286797028333	6.4466	6.45686665726667	6.74668617606667	7.27557	7.18229965891667	7.06873	7.16872277471667	7.10444649026667	6.44022667651667	6.48914	6.3892	6.53986263941667	6.67627483351667
ANTXR2	6.35323	6.44598	6.20501	6.32739	6.36952	6.2777	6.42373	6.65699	6.52396	5.87173	5.92181	6.22034	6.2684	6.33825	6.55211	6.57662	6.51044	6.69735	6.28679	6.20424	6.38598	6.41275	6.04607	6.47384	6.19062	6.74566	6.71983	6.77699	6.29958
ANXA1	7.77455	8.05363	7.514	7.32921	7.60089	7.57946	7.37519	7.31877	7.33524	7.47569	7.44039	7.52706	7.48747	7.65663	7.7005	7.77328	7.41759	7.42448	7.4865	7.88871	7.80437	7.4216	7.26493	7.79204	7.50392	7.80715	7.8113	7.47273	7.45112
ANXA10	3.7898	3.70909	3.66944	3.63217	3.63963	3.49014	3.58846	3.57989	3.79994	3.76403	3.81997	3.78594	3.46776	4.01667	3.90425	3.66454	3.64281	3.66978	3.47066	3.6748	3.78964	3.56432	3.79169	3.81047	4.00877	3.86886	3.65424	3.94592	3.60302
ANXA11	8.07965	8.22749350286667	8.09811	8.27287463926667	8.23502039293333	8.32366860643333	8.34486156873333	8.3367	8.27086273076667	8.18122431413333	8.14820411346667	8.44065578793333	8.58179	8.19167730986667	8.0503	8.07270582756667	8.57898	8.63700258386667	8.41988016026667	8.45881313843333	8.41173	8.71392470103333	8.88312	8.37031	8.43163552943333	8.53031	8.35836	8.72790253153333	8.64598511053333
ANXA13	4.48432	4.13576	4.24667	4.19022	4.09167	4.3245	4.83856	4.29074	4.57232	4.3497	4.53606	4.17781	4.37542	4.52285	4.45691	4.13746	4.75105	4.45163	4.08285	4.39678	4.17304	4.95544	4.39114	4.23906	4.36931	4.45508	4.25853	4.23241	4.30586
ANXA2	10.233925573325	10.165864573225	10.232766469225	10.284	9.97897	10.041048493675	10.179337720975	9.97966	10.071416799375	10.115433610725	10.031299929425	9.91104	9.98475	10.069746161025	10.0621	10.2601	9.91935	9.87961	10.120619940975	9.93769	10.0858	10.0914	9.85974	10.2931	10.2104	9.81294	10.2341	9.75309	10.1223
ANXA2P1	4.86871	4.86668	5.03812	4.73882	4.99777	5.00829	5.3207	5.09124	5.13716	5.19192	4.81866	4.95185	4.78127	4.78742	4.84799	4.7064	4.9622	5.11251	5.19426	5.0438	5.00829	5.60856	4.93943	5.10929	5.00751	4.81221	4.92157	4.76536	4.78432
ANXA2P2	10.2598	10.1251	10.1591	9.86775	10.0846	9.97042	9.53791	9.73711	9.92174	10.2131	10.2499	9.8508	9.63822	10.0396	9.96843	10.0788	9.76892	9.9251	9.99467	10.006	10.0422	9.71572	9.87904	10.3037	10.2708	9.6706	10.2009	9.46353	9.83337
ANXA2P3	6.62008	6.51156	6.40137	6.40137	6.28943	6.3005	6.3954	6.43679	6.40137	6.56769	6.56452	6.21385	6.11207	6.47075	6.27784	6.30043	6.53716	6.40137	6.67364	6.36626	6.45478	5.50997	6.2294	6.68661	6.33525	6.40137	6.69379	6.49898	6.2652
ANXA2R	4.89752	5.38468	5.82339	5.91167	6.03103	5.98209	5.6296	5.74983	5.2105	5.3235	5.55027	5.57308	5.53412	5.30771	5.30999	5.52426	4.88407	5.25607	4.85296	5.31621	5.16776	5.83266	5.27581	5.38468	5.39015	4.82792	5.78593	5.08996	5.05661
ANXA3	4.68043	5.4521	4.82439	4.79172	6.09123	6.05595	5.74182	4.57593	4.43779	5.1025	5.44961	5.8134	5.63009	5.402	4.85681	5.07328	5.89438	6.18101	6.67076	5.67286	6.03005	4.3426	4.37418	6.94037	6.34186	4.05461	6.25933	4.28218	5.49637
ANXA4	9.66116	9.68851	9.37082	9.49165	9.91185	9.79979	9.3639	9.45853	9.34078	9.36092	9.37631	9.92015	9.83891	9.50284	9.61897	9.57732	9.85324	9.89956	9.63593	9.66061	9.77512	9.81732	9.59568	10.3344	9.58591	9.59831	9.97799	9.62006	9.39572
ANXA5	11.0311	10.9536	10.8788	10.5985	10.8894	10.5757	10.5562	10.8899	10.6325	10.9413	10.8811	10.8713	10.7989	10.5318	10.8884	10.8009	11.2092	11.1856	10.9415	10.9801	10.9291	10.8323	10.5775	11.2196	10.5409	10.8811	10.9436	10.6127	11.1314
ANXA6	6.87187	6.61928	6.60207	6.69048	6.64708	6.63567	6.7984	6.76627	6.64758	6.919	6.85878	6.96893	6.94452	6.2786	6.70051	6.83638	6.79202	6.65367	6.59378	6.90027	6.68496	6.93493	6.60618	6.59142	7.0746	6.69998	6.65125	6.72339	6.73911
ANXA7	9.67637	9.6877	9.75667	9.51037	10.0353	9.7173	9.56535	9.75796	9.43374	9.56935	9.48858	9.9511	9.72718	9.36476	9.64008	9.68174	9.72549	9.87826	10.3163	9.90729	9.98627	9.87558	9.31934	10.2906	9.60228	9.9718	10.0596	9.97305	10.145
ANXA9	4.16414	4.04536	4.18023	4.07216	3.94859	4.02149	4.19068	4.28593	4.19975	4.19031	4.2452	4.17903	4.20795	4.41232	4.19182	4.24541	4.1272	4.07723	4.09167	4.1643	4.22297	4.25377	4.35828	4.15443	4.18426	4.13746	4.24322	4.232	4.25278
AOAH	5.98501	6.28395	5.37337	5.33891	5.54576	5.44961	5.58219	5.9888	5.75873	5.81376	5.27247	5.71758	5.68438	5.28444	5.8666	5.88432	5.57487	5.30567	5.11025	5.44463	5.24261	5.88414	5.13423	5.2119	4.60508	5.11657	5.4873	4.9437	5.35629
AOC1	3.8807	3.99132	3.90578	4.00179	4.02487	4.07307	3.75289	3.83261	4.03927	4.11535	3.84258	3.8807	4.05588	3.93303	3.79257	3.64131	3.94715	4.02166	3.81544	3.94715	3.81869	4.28512	3.96865	3.85548	3.74694	3.97052	3.77497	4.21839	3.83151
AOC2	4.64861	4.31245	4.54417	4.17909	4.26268	4.21592	3.91544	3.84245	4.29101	3.91087	4.38734	4.05916	4.08767	4.63747	4.04678	4.74751	4.00459	4.24576	4.23375	4.17909	4.13049	4.25768	4.35511	4.03844	4.2168	4.38683	4.01941	4.06339	4.04377
AOC3	10.9844	10.6122	10.5684	9.99744	10.8306	10.6389	10.9311	11.0835	11.2101	11.4837	11.3945	11.1708	11.0285	10.4336	9.94465	9.95579	11.6402	11.5777	11.6664	11.5445	11.4664	11.194	11.3859	11.3514	11.3087	10.8526	10.063	11.6654	11.2549
AOC4P	5.73301	5.40966	5.18696	5.53232	5.03823	5.39333	5.89834	5.73395	5.58161	5.88577	5.68615	5.54253	5.64861	5.84277	5.64122	5.72782	5.9441	5.56274	5.55551	5.48867	5.55327	5.7021	5.74333	4.96775	5.32086	5.69708	4.95649	5.78923	5.68244
AOX1	7.33597	7.56396	7.40558	7.65438	8.47222	8.31175	8.2144	8.00885	8.00271	6.69932	6.87637	7.67043	7.779	7.7444	8.60848	8.75058	8.49663	8.36348	7.37166	7.69481	7.83172	6.36807	6.53639	8.84771	9.56764	6.71856	9.17868	8.41976	6.82899
AOX2P	3.8762	3.87442	3.87257	3.72514	3.78125	3.75149	4.14227	3.6302	3.817	3.93222	3.9572	3.6526	3.65981	3.49364	3.817	3.56129	3.72144	3.817	3.70188	3.817	3.90612	4.19248	4.34431	3.85106	4.00204	3.71993	3.67441	3.71351	3.83315
AP000230.1	4.95382	4.67091	4.74143	4.97951	4.89747	4.87023	4.87038	4.95935	5.24039	4.96366	4.96366	4.83231	4.7555	5.17004	5.02324	5.15231	4.95124	4.76806	4.77455	4.88676	4.73601	5.44416	4.87613	4.90932	4.75421	5.31763	5.00401	4.64952	5.22005
AP000253.1	3.42361	3.37671	3.31957	3.62257	3.28278	3.33236	3.36812	3.40169	3.47369	3.41492	3.39292	3.42507	3.19943	3.77797	3.3608	3.4562	3.48336	3.45099	3.2507	3.40596	3.2443	3.46297	3.33013	3.26429	3.43878	3.40666	3.33302	3.55546	3.27416
AP000265.1	3.49189	3.17836	3.4809	3.4352	3.25387	3.38281	3.79102	3.25917	3.47297	3.59942	3.62114	3.3893	3.46135	3.96615	3.50546	3.48128	3.62294	3.53338	3.16574	3.5436	3.23744	3.53878	3.49663	3.37548	3.25468	3.5951	3.39332	3.57181	3.57943
AP000347.2	4.23926	3.9831	4.23382	4.45482	4.06158	4.01933	4.70641	4.4004	3.99088	4.37044	4.30445	4.46983	4.26495	4.76672	4.37953	4.67327	4.62374	4.19041	4.11101	4.14525	4.07464	4.91628	4.12185	3.80581	3.9736	4.25621	4.11343	4.24167	4.46067
AP000462.1	4.3319	4.4235	4.46905	4.26653	4.11879	4.53374	4.47582	4.19368	4.52973	4.38923	4.49596	4.17746	4.20505	4.37771	4.19838	3.99123	4.31034	4.35594	4.32924	4.31391	4.35594	4.43117	4.9225	4.35594	4.32916	4.4173	4.42951	4.22187	3.91759
AP000473.8	4.9852	4.94875	5.09294	5.15465	4.90985	5.05476	4.96948	4.95417	5.00797	4.96948	4.94313	5.00177	4.97876	5.66133	4.82164	4.86012	4.9871	4.95741	4.78322	4.92653	4.80024	5.53052	5.58282	4.89012	5.19284	4.67971	4.76133	4.89173	4.63811
AP000525.9	5.29604	5.38018	4.82032	4.86429	5.11198	5.17998	5.39411	4.46605	4.54913	4.6434	4.81402	4.89644	5.24804	4.88684	5.01141	5.23934	4.35138	4.67562	4.43	5.00845	5.0567	4.66737	4.81053	4.9802	4.81024	4.69801	4.90347	4.63122	4.88653
AP000696.2	5.01787	4.86464	4.90478	4.26927	5.09993	4.79322	4.85223	5.05885	4.87558	4.79912	4.90478	4.75308	4.72586	5.28271	4.64404	4.58788	5.0589	4.64829	4.98062	5.30773	4.81345	5.15384	5.29646	5.05481	4.84692	4.90478	4.70796	4.94875	4.97004
AP001063.1	4.7908	5.10634	4.80879	4.55768	4.86846	4.66122	4.69615	4.72592	4.94695	4.82398	4.76737	4.55039	4.43083	4.90972	4.64946	4.77666	4.908	4.8151	4.70696	4.67012	4.79654	5.14458	5.40899	4.73538	4.80705	4.38876	4.60747	4.58788	4.77537
AP001171.1	4.13039	4.1834	4.34738	4.0289	4.19316	4.09881	4.257	4.32148	4.54274	4.28804	4.23034	4.26155	4.49687	4.28804	4.63892	4.28804	3.97719	4.33408	4.32148	4.16153	3.88175	4.53544	4.5289	4.42864	4.29251	4.28804	3.94006	4.31206	4.44194
AP001189.4	3.76321	3.68498	3.48245	3.75783	3.79729	3.85788	3.698	3.48516	3.94711	3.9607	3.76321	3.77116	3.76321	3.75942	3.96979	3.48213	3.71201	3.70328	3.77142	3.90008	3.60756	4.19595	3.92214	3.61157	3.868	4.08132	3.73157	3.95873	3.80295
AP001462.6	3.66256	3.58398	3.84019	3.9601	3.72465	3.75707	4.08366	3.88796	3.99534	3.82963	3.78014	3.80097	3.92898	3.73883	3.74966	3.68931	3.7214	3.67876	3.84038	3.66257	3.89365	4.50711	3.69594	3.5701	4.26471	3.94701	3.53451	4.03237	3.85804
AP001605.4	5.12567	4.87297	4.80603	4.94964	4.62304	4.86343	4.75632	4.62257	4.85579	5.08909	5.02975	4.63176	4.52408	5.09628	4.78967	4.74941	4.72558	5.08254	4.73436	4.88228	4.70074	4.92468	5.38588	4.90476	4.74376	5.03467	4.86157	4.72875	5.08885
AP001630.5	4.87049	4.91639	4.84336	4.69364	4.93556	5.06796	5.24709	5.06287	4.91303	5.10569	5.09807	4.74013	5.0824	5.07432	4.91811	4.84518	5.24076	4.97063	4.71198	5.00084	4.73702	5.84695	5.43544	4.96375	4.96604	4.85494	4.50843	4.99802	4.96375
AP006216.10	3.73993	3.48596	3.3634	3.75302	3.60358	3.4928	4.25661	3.73924	3.63337	3.76981	3.63806	3.6325	3.86495	3.81996	3.87821	3.97049	3.97818	3.53068	3.78384	3.36131	3.50658	3.45073	3.84146	3.53456	3.53545	3.86983	3.41115	3.81667	4.0912
AP006222.2	4.36651	4.59257	4.43765	4.35159	4.9138	4.88308	4.58755	4.21153	4.36837	4.51833	4.62968	4.59428	4.67475	4.21522	4.21474	4.33832	4.42313	4.19684	4.47351	4.75913	4.44447	4.39942	4.52818	4.5738	4.44447	4.42124	4.44447	4.33678	4.4502
AP006547.3	6.00796	5.75516	5.83694	5.73424	5.90399	5.89882	6.1464	5.89434	6.02909	6.30553	6.09627	5.84237	5.89836	5.99289	5.80051	5.98796	6.06461	5.86663	5.77017	5.9057	5.94816	6.63312	6.3717	5.84037	5.97137	5.92926	5.71039	5.9625	5.93146
AP1AR	3.64704835006667	3.70317146813333	3.82713902363333	3.67275861096667	3.90831	3.65670816116667	3.6863	3.58573	3.67950554316667	3.62115236146667	3.5743	3.69823729526667	3.66116394586667	3.38892	3.51993	3.72912303883333	3.63484976753333	3.62457206066667	3.83457686433333	3.62695592143333	3.77554045106667	3.66008	3.63378	3.72829415156667	3.50147088163333	3.71586022153333	3.91952994153333	3.69712858933333	3.58377379806667
AP1B1	7.27396	7.32621	7.30139	7.60558	7.17016	7.20179	6.85958	7.55304	7.44109	7.33844	7.28979	6.97736	7.34917	6.83575	7.84808	7.59812	7.04236	6.94701	6.98886	6.83646	6.57528	7.52871	6.93092	6.77134	6.72012	7.05359	7.07627	6.61901	7.39572
AP1G1	6.10343	6.14928	6.55401093636667	6.58542783743333	6.21253398723333	6.05481851196667	6.06030912736667	6.19331910526667	6.06637009293333	6.16391949636667	6.25601177436667	6.16788329093333	6.03756472213333	6.06907	6.41652379096667	6.26095205403333	6.33421096313333	6.19766357336667	6.12605606316667	6.19838837083333	6.23324853456667	5.97497389583333	5.94249088276667	6.01152290236667	6.47769	6.15463027973333	6.4947	6.34314	5.96525461023333
AP1G2	5.45198	5.62924	5.53424	5.46801	5.23129	5.46333	5.73277	5.58411	5.50111	5.47782	5.20242	5.43952	5.45872	5.61811	5.96017	5.59704	5.5893	5.30911	5.08873	5.09823	5.03757	5.36227	5.22224	5.13426	5.18386	5.40417	5.23839	5.29093	4.99138
AP1M1	7.82364	7.74575	7.73324	8.0182	7.58054	7.55146	7.89054	7.797	7.73516	7.74929	7.72644	7.61986	7.84973	7.25852	7.79602	7.63971	7.91498	7.84397	7.71092	7.7357	7.68974	7.99164	8.06788	7.54447	7.62425	7.64133	7.67443	7.74693	8.00364
AP1M2	5.01621	4.96537	4.7167	4.62301	4.56281	4.64368	4.70957	4.61292	5.01408	4.79569	4.75639	4.60345	4.62666	5.13792	4.50699	4.52289	4.80734	4.73917	4.65771	4.74539	4.58789	4.93442	5.43806	4.6416	4.79082	4.58434	4.60516	4.60196	4.57993
AP1S1	5.02559653133333	5.16019400826667	5.07049	5.16636456683333	5.15031	5.06445408136667	5.22994842386667	5.03260747393333	5.12800099476667	5.29508	5.2715	5.16254724246667	5.21663428346667	5.14248113646667	5.43004044036667	5.27924639276667	5.26403	4.96235	4.79366516856667	4.98856566856667	5.03912	5.42236362643333	5.118	5.21625950746667	5.09562503503333	5.09242069826667	5.11150704166667	5.1009	5.00565021146667
AP1S2	8.108	8.25243	8.15809	8.05989	8.52134	8.44928	7.39492	7.94961	7.82216	7.88759	8.06598	8.17396	8.15705	8.00212	7.85997	7.9586	7.93951	8.10362	8.21458	7.9531	8.07322	7.89555	7.45322	8.35515	7.77871	7.81605	8.36448	7.61529	8.05803
AP1S3	3.12729	3.2052	3.11959	3.11593	3.05894	3.11991	3.16633	3.13359	3.2076	3.18379	3.12475	3.1025	3.13004	3.32634	3.15653	3.1423	3.23936	3.12264	3.11392	3.13519	3.18648	3.27026	3.11951	3.2304	3.13175	3.31409	3.12031	3.10217	3.20565
AP2A1	5.85095	5.62734	5.9072	5.81724	5.59105	5.55685	5.97974	6.03012	5.89667	6.08625	5.87051	5.76769	5.83027	5.78431	6.01603	5.86654	6.11007	5.91375	5.71168	5.89184	5.51878	6.28763	5.7708	5.53494	5.75307	6.04161	5.31839	5.85946	6.26574
AP2A2	7.34004	7.25045	7.17869	7.60402	7.20567	7.22169	7.18886	7.34027	7.10862	7.15539	7.14636	6.96834	7.10725	6.72466	7.62006	7.45217	7.27385	7.40766	6.9661	6.88662	6.88495	7.11262	7.01902	6.6794	7.1726	6.61537	7.04265	7.15566	7.15424
AP2B1	7.56598	7.59161	7.71642	7.81	7.54684	7.61079	7.43742	7.55399	7.66189	7.59303	7.54395	7.63121	7.54557	6.65687	7.6644	7.6525	7.36184	7.39143	7.70188	7.57327	7.59054	7.68996	7.55355	7.62037	7.73247	7.56344	8.00408	7.83403	7.66613
AP2M1	9.63976	9.66892	9.59824	9.77462	9.88208	9.85857	9.68069	9.82292	9.61108	9.6531	9.66785	9.66408	9.68809	9.45538	9.71604	9.50499	9.75726	9.72215	10.0308	9.68635	9.55016	9.92528	9.9096	9.75996	9.67888	9.49742	9.67003	9.87788	10.0025
AP2S1	9.16755318106667	8.97790959846667	9.24973097103333	9.33897	9.27215	9.16445908836667	8.73782422666667	9.23159	8.95611	9.45578976633333	9.31705011626667	9.08295754293333	9.12797	8.76970534576667	9.59201	9.24287	8.70605	8.7471	8.77106311606667	8.64190230366667	8.54184	8.93224534073333	8.46708580996667	8.76053	8.34176450986667	9.05610066243333	8.93454	8.73236	9.21474753996667
AP3B1	6.54236	6.67325	6.48845	6.52681	6.51625	6.51769	6.37228	6.64918	6.5407	6.5162	6.47674	6.64336	6.46288	6.16216	6.36786	6.70642	6.54319	6.48344	6.64122	6.46404	6.63637	6.72354	6.59821	6.70409	6.4684	6.48367	6.70716	6.64487	6.81691
AP3B2	3.48765	3.63918	3.61699	3.67611	3.50714	3.71089	3.98407	3.81109	3.63296	3.73298	3.51485	3.7257	3.80978	3.75848	3.6047	3.66661	3.6617	3.64356	3.60352	3.72513	3.5718	4.45309	3.76022	3.57526	3.63223	3.7923	3.5075	3.69253	3.69862
AP3D1	6.44395315623333	6.61903980226667	6.89841	7.26151955623333	6.90335300863333	6.92846653596667	7.14302405186667	7.10925	7.08282763336667	7.11527984856667	7.05606	6.81454	6.97696797596667	6.74069245873333	6.88891	6.65048	6.79277208816667	6.64986687503333	6.94613	6.81838282796667	6.62547586366667	7.18879	6.81350546926667	6.49792990463333	6.77469468383333	6.73323706593333	6.68802287666667	7.07414	7.14006171576667
AP3M1	6.7016	6.9864	7.09741	6.87839	6.75919	6.72574	6.84477	6.63324	6.7428	6.62664	6.9517	6.79104	6.78735	6.83083	6.97101	6.85969	6.88352	7.05344	7.3854	6.8817	7.06601	6.68225	7.19367	7.13834	7.21751	6.79406	7.29991	6.9335	6.94401
AP3M2	5.74183	5.84933	5.70221	5.62391	5.69034	5.60647	5.63626	5.43512	5.49433	5.70825	5.58985	5.57649	5.61382	5.66831	5.97585	5.8361	5.58275	5.71262	5.73403	5.8079	5.70807	5.55817	5.79362	5.8082	5.80456	6.13092	5.90903	5.41418	5.75244
AP3S1	10.7479	10.722	10.4449	10.3263	10.7164	10.6736	10.5491	10.5639	10.541	10.4781	10.4969	10.5883	10.6035	10.6594	10.3725	10.4258	10.7239	10.8028	10.8145	10.8839	11.0563	10.6362	10.0863	11.0559	10.3472	10.9257	10.8047	10.6102	10.6664
AP4B1	4.58056	4.65043950713333	4.71260798396667	4.77482	4.78273	4.87744735523333	4.82094090696667	4.78248185383333	4.73817	4.68045	4.69571015016667	4.89331969393333	4.62621	4.83209	4.89232074513333	4.73217	4.85119	4.78301859546667	4.89924	4.43249213333333	4.60774167123333	4.77903	4.92404327553333	4.88029816556667	4.78759874283333	4.86318905993333	4.76254359683333	4.82835373553333	4.85474
AP4E1	4.08313	3.99474	4.19278	4.12311	4.07922	4.02397	4.05153	4.05538	4.05161	4.12126	4.1323	4.05912	4.07862	3.97516	4.14234	4.24237	3.94147	4.18435	4.10004	3.9635	3.98128	4.05973	3.98929	4.17123	4.13091	4.00347	4.05156	4.19728	4.08237
AP4M1	5.54029	5.49574	5.7408	5.6189	5.65747	5.78808	5.32576	5.65707	5.4902	5.44416	5.91341	5.79942	5.70772	5.46049	5.26951	5.21086	5.48251	5.31479	5.63308	5.53993	5.60885	5.79297	6.25624	5.79154	5.66271	5.23227	5.51526	5.86501	6.07166
AP4S1	5.13066	5.33476	5.16416	5.12346	5.41838	5.26975	5.21806	5.19479	5.22243	5.15477	5.17791	5.41372	5.32721	5.41155	5.08484	5.0547	5.18473	5.06533	5.46491	5.18154	5.27085	5.20382	5.24169	5.57181	5.21295	5.1909	5.39869	5.22284	5.16088
AP5B1	3.96077	3.71204	3.77795	4.00195	3.82637	3.90799	4.16978	3.98576	3.96269	4.10939	3.94042	3.90471	3.70123	4.07298	3.96914	3.96708	4.08735	3.87025	3.96315	4.01188	4.00357	4.25209	4.06965	3.64453	4.12482	3.94381	3.80326	3.97179	4.08542
AP5M1	5.35122	5.49401	5.56157	5.36121	5.58104	5.48148	5.02589	4.98325	5.25476	5.1863	5.26607	5.30886	5.20865	5.15082	5.07586	5.34784	5.24894	5.58329	5.9156	5.42981	5.68251	4.89055	5.09874	5.77685	5.56305	5.25973	5.79848	5.27801	5.41642
AP5S1	6.45578	6.45515	6.73938	6.85856	7.07845	6.56522	6.14043	6.44514	6.48921	6.44617	6.48448	6.57085	6.49468	6.22565	6.65614	6.45578	5.86759	6.32194	6.44617	6.29675	6.30096	6.39061	6.57057	6.47359	6.45578	6.27332	6.52892	6.30108	6.45578
APAF1	4.69264093616667	4.85938	4.63830290183333	4.39944225253333	4.70149824093333	4.61133173423333	4.55722959013333	4.51270800933333	4.59098261776667	4.57886	4.40169356886667	4.661	4.54254533193333	4.555	4.58952222576667	4.66820866133333	4.51758488203333	4.70708171156667	4.61762787976667	4.59437961983333	4.83909001966667	4.53097	4.69691739166667	4.76565270593333	4.70580441643333	4.61511	4.50804638526667	4.56646	4.57217012683333
APBA1	5.88755	5.45596	5.60192	5.49749	5.58231	5.46845	5.24572	5.59674	5.89952	5.86404	5.88293	5.53284	5.63234	5.74272	5.79143	5.2534	5.54665	5.69669	5.92561	5.9885	5.5163	5.47719	5.99821	5.63443	5.59323	5.80621	5.53189	6.04662	5.92596
APBA2	5.7217	5.63688	5.64796	5.7224	5.50671	5.68489	5.64555	5.81649	5.64178	5.74192	5.77469	5.74247	5.74499	5.76963	5.85067	5.98505	5.55913	5.63101	5.51851	5.60189	5.64032	5.8435	5.71789	5.44519	5.51366	5.61226	5.51502	5.60271	5.87611
APBA3	5.84375	5.94041	5.89154	6.01387	5.98918	5.88369	5.73943	5.89241	5.79644	6.00391	5.69026	5.94188	5.79615	5.43706	5.75196	5.70889	6.13351	5.97791	5.84004	5.79746	5.76757	5.73146	6.1822	5.72136	5.5961	5.72827	5.66258	5.98853	6.08437
APBB1	6.39357	6.32075	6.11628	6.58693	5.83075	5.92444	7.02549	6.70832	6.68148	6.63118	6.61572	6.24395	6.70214	6.35631	6.60278	5.8971	7.01328	6.89229	6.16506	6.47971	6.09798	6.63733	6.3647	6.07334	6.03921	6.41915	5.94203	6.54247	6.8611
APBB1IP	5.52463	5.54101410753333	5.62859793716667	5.75185	5.55758757723333	5.47185	5.32418438596667	5.55799	5.58569	5.39984264466667	5.35193625726667	5.44151070016667	5.47497825693333	5.41888	5.84949894026667	5.76602985646667	5.37402252543333	5.43570672836667	5.07987387813333	5.03886248633333	5.01601110676667	4.76045878316667	5.12931727636667	5.18036095346667	5.18792280396667	5.0641	5.51757055736667	5.17715992673333	5.11484538093333
APBB2	6.10525326611429	6.20077	6.05638639678571	6.03107681002857	6.09874972838571	6.14309019471429	6.22108681668571	5.88551	5.90113995082857	6.11660447417143	6.14054958607143	6.16842021175714	6.12828000765714	5.99361	6.00075	5.92018982017143	6.41723088845714	6.38420385077143	6.44836	6.49229	6.69056513122857	6.16536737128571	6.44015081754286	6.22129347158571	6.51218294968571	6.20900498001429	6.28485358685714	6.15347	6.40179962511429
APC	5.00196	5.19763	5.19147	5.03433	5.21525	5.13219	4.78175	4.87952	4.92689	4.99546	5.15255	5.11737	5.15217	4.96014	5.1052	5.01462	4.99809	5.05836	5.1288	5.21429	5.29005	4.77302	4.93439	5.26095	5.33282	5.11534	5.09335	5.04114	5.02138
APC2	5.43048	5.14366	5.07615	5.09988	4.99824	5.17196	5.60217	5.45607	5.51468	5.36757	5.4079	5.14585	5.33606	5.56455	5.34335	5.21415	5.47801	5.2204	4.98053	5.31617	5.23356	5.84577	5.29499	5.17056	5.05996	5.18794	4.97887	5.45401	5.28006
APCDD1	5.95918	6.51346	6.43793	6.28204	6.01397	6.17649	7.16344	6.59587	6.45962	6.33452	6.72323	6.11145	6.29477	6.66156	6.62363	6.91314	8.27989	7.99917	7.42367	6.63287	6.6312	6.73635	7.51482	7.14627	9.68934	6.2399	7.54457	7.27743	8.16036
APCDD1L	6.43131	6.50999	6.29672	6.52452	6.23249	6.19547	6.98281	6.31097	6.24739	6.93452	7.04162	6.36363	6.30289	6.29108	6.3253	6.38531	6.35773	6.01129	6.09813	6.24286	6.00066	6.46042	6.24035	6.09447	5.80609	5.94009	6.39885	6.00912	6.50982
APCDD1L-AS1	4.33622976686667	4.2884	4.25502	4.15502264913333	4.15995992676667	4.27135583013333	4.24147810383333	4.19859	4.42056	4.42667	4.29896178086667	4.22761559903333	4.22929583486667	4.21497354206667	4.24098	4.27231	4.25405	4.25819111356667	4.24741	4.30936268363333	4.19294	4.42937903053333	4.35965407866667	4.22505	4.28581	4.28468067683333	4.17730267893333	4.22162774173333	4.34034
APCS	4.20233	4.06749	3.95757	3.66907	4.16348	3.89194	3.96528	4.08999	3.83671	4.03364	4.10427	4.05916	3.87473	4.29566	4.08975	3.87693	4.14816	4.06749	3.91082	3.90812	4.26817	4.19644	4.48559	3.95487	4.06749	3.8746	4.18899	4.14547	3.92617
APEH	5.81212	5.46072	5.60939	5.66643	5.50995	5.72184	5.85899	5.75877	5.80654	5.95763	5.91306	5.7283	5.70241	6.04096	5.34692	5.27689	5.81536	5.83467	5.84417	5.86903	5.56108	6.22652	6.19162	5.8804	5.83779	5.43093	5.41588	5.66959	6.03843
APELA	3.11594	2.9537	2.87168	3.10921	2.98356	3.02605	3.05079	3.04685	3.01898	3.07541	3.21537	2.98959	3.07704	3.16928	3.199	3.18617	3.02985	3.03095	3.07083	2.96909	3.14562	3.05487	3.05079	2.93961	3.08772	2.91141	3.14176	2.95327	3.10292
APEX1	9.5245	9.45439	9.61532	9.86254	9.99569	10.0939	9.66138	9.91659	9.78838	9.25696	9.398	9.95036	10.0063	9.24047	9.61283	9.72324	9.17739	9.29525	9.91826	9.22179	9.3463	9.7876	10.026	9.97215	9.55814	9.16532	9.84941	9.95126	9.97702
APEX2	5.17278	5.42426	5.67236	5.44759	5.06996	5.05142	5.2192	5.4919	5.55124	5.25645	5.27008	5.14113	5.15251	5.11169	5.02174	5.14656	5.09896	4.97096	5.17172	4.95841	5.14162	5.1876	5.11728	5.3358	5.07773	4.99467	5.14178	5.07128	5.40615
APH1A	5.79124873936667	5.85866721853333	5.84395	5.86847412183333	5.88037889243333	5.91446887413333	5.52968430656667	6.09236718413333	5.8351	5.77467987863333	5.64993	5.91287028213333	5.67154	5.38141151463333	6.1111	5.90069	5.77457	5.59571	5.68895914136667	5.54211	5.56903	5.66903	5.53364	5.79704	5.52156557933333	5.18655508796667	5.81291855313333	5.92882665276667	5.92651
APH1B	6.62973	6.79628	6.70278	6.55999	6.75169	6.77131	6.30586	6.84648	6.73076	6.36293	6.5593	6.7122	6.71402	6.45462	6.84811	6.76788	6.52427	6.44127	6.77109	6.30732	6.26474	6.06988	6.54249	6.62668	6.59761	6.55116	6.88331	6.62209	6.71229
API5	5.73895	5.7453	5.8451	5.73504	5.87826	5.77675	5.62336	5.69014	5.52402	5.68452	5.54814	5.82918	5.70076	5.57218	5.45767	5.6268	5.7281	5.65308	5.9863	5.75886	5.9509	5.57795	6.05802	5.93231	5.86688	5.51682	6.04804	5.99287	5.8369
APIP	5.33778	5.35758	5.29317	5.1716	5.52191	5.41467	5.20754	5.19398	5.19038	5.29768	5.33013	5.33694	5.32702	5.45168	5.25306	5.41114	5.15736	5.18248	5.35224	5.33517	5.35764	5.04526	4.94376	5.40069	5.29226	5.52985	5.36098	5.39863	5.19075
APLF	3.74648	3.6348	3.48017	3.64471	3.68648	3.57418	3.68666	3.66837	3.65636	3.62483	3.69153	3.57911	3.62114	3.66636	3.72765	3.69986	3.58797	3.6258	3.6926	3.6904	3.5807	3.89155	3.72087	3.60172	3.74927	3.60484	3.69832	3.66624	3.54241
APLN	7.03368	6.89206	6.15171	6.68603	6.21646	6.63585	6.99893	7.31168	7.08638	7.12829	6.9955	7.19896	7.26766	7.08372	7.18781	7.45405	7.05385	6.40841	6.1796	7.04743	6.75278	7.4414	7.8485	7.02226	6.3962	6.75875	6.16712	7.20236	6.79217
APLNR	7.12941	6.77492	6.00232	6.31684	6.13288	6.32031	5.9719	5.47166	5.73829	6.07177	5.81483	5.99872	6.62707	5.9191	5.15436	5.69283	5.58158	5.75944	5.10344	6.27167	6.60466	6.20917	5.58705	6.55874	5.31555	5.1728	5.98561	5.17099	5.52301
APLP1	5.77629	5.91571	5.57784	6.029	5.0164	5.30005	6.213	5.47491	5.89003	6.59244	6.16464	5.71907	6.02737	5.75915	5.63686	5.74614	6.64596	6.22486	5.56001	6.38581	5.94147	6.8882	6.65675	5.62543	5.89595	5.9477	5.89358	5.75601	6.12613
APLP2	9.19856	8.9618943781875	8.9323289417875	8.9862982922125	9.02008	8.9433153247375	9.01326	9.30616	9.04216	8.9303243490375	8.8387	9.04189	9.01962	8.6412161235625	8.8552428222375	9.00283	9.3746402524375	9.1920181781625	9.1851608738625	9.03694	9.05129	9.4199601775625	9.64041	9.0866438485875	8.7826759535875	8.8095858274875	8.9117458418375	9.20679	9.38359
APMAP	8.71947	8.67503	8.22366	8.70382	8.37868	8.36164	7.87171	8.63754	8.37601	8.0715	8.29231	8.11118	8.3968	8.02954	8.67199	8.7777	7.96955	8.09424	8.29778	8.1152	8.2794	8.24891	7.78756	8.01242	8.04381	7.83459	8.62575	8.10823	8.40742
APOA1	5.55418	5.4217	5.36753	5.21229	5.36581	5.14259	5.47925	5.56324	5.46509	5.56131	5.3115	5.35132	5.54942	5.41226	5.0557	5.18033	5.59952	5.39084	5.30451	5.31937	5.23419	5.86369	5.50631	5.30599	5.13002	5.3045	5.46433	5.06304	5.38726
APOA1BP	8.47713	8.44499	8.25701	8.24029	8.41784	8.42414	8.36098	8.29574	8.29848	8.42414	8.43588	8.44513	8.51594	8.5083	8.28753	8.22705	8.35394	8.19313	8.74492	8.40175	8.2439	8.58504	8.6565	8.6447	8.2877	8.11448	8.65203	8.50864	9.00353
APOA2	3.73771	3.70332	3.65328	3.72748	3.68711	3.71509	3.77845	3.88071	3.84168	3.78969	3.70391	3.67694	3.8273	3.82719	3.73225	3.72342	3.76047	3.69638	3.7712	3.62257	3.68482	4.01489	3.65882	3.76641	3.58902	3.72952	3.62192	3.9748	3.76282
APOA4	5.23037	5.03267	4.65469	5.07827	4.6483	4.71809	5.57993	5.43593	5.23613	5.24687	5.2272	5.20959	5.36808	5.4735	5.20959	5.35075	5.76309	5.07423	4.98673	5.20959	5.08807	5.64567	5.11153	4.63868	4.40485	5.26709	4.77138	5.52108	5.41017
APOA5	5.44991	5.41445	5.3196	5.37698	5.25675	5.277	5.62134	5.35412	5.40469	5.37872	5.49565	5.3008	5.3229	5.45095	5.4286	5.10493	5.47082	5.44305	5.26541	5.42896	5.14633	5.71974	5.62459	5.33591	5.35289	5.27719	5.12577	5.26327	5.41064
APOB	4.60635	4.5987	4.8723	4.62573	4.65873	4.53206	4.81606	4.84005	4.7074	5.06375	4.81895	4.64565	4.74298	5.00825	4.48755	4.54897	4.99011	4.90883	4.68258	4.94552	4.96753	5.03463	5.26537	5.00809	4.80749	5.15706	4.38241	4.96419	4.56129
APOBEC1	3.90371	3.79624	3.7726	3.97956	3.85685	3.75094	3.7426	4.22449	3.80326	3.73385	3.69289	3.81176	3.80326	4.38692	3.76383	3.88917	4.0891	3.762	3.81484	3.95456	3.54544	4.0567	4.03993	3.77125	3.73124	3.7498	3.54288	3.60248	3.79624
APOBEC2	4.72853	4.95741	4.91065	4.8894	4.85215	4.9094	4.77148	5.04189	5.11894	4.968	5.18014	5.02385	4.92601	5.20473	5.0787	4.55983	4.90563	4.94258	5.17014	5.05454	4.80078	5.75829	4.77737	4.82332	4.77159	5.4596	4.49275	4.79457	5.03563
APOBEC3B	3.45517	3.95416	4.03397	3.70628	4.22589	4.06226	3.27696	3.22246	3.1943	3.58665	4.15254	3.48376	3.48086	3.07779	3.29198	3.13925	3.17464	3.35794	3.16035	3.24198	3.18014	3.26547	3.39917	3.23432	3.44215	3.25085	3.32083	3.17233	3.20399
APOBEC3C	6.43239	6.52785	6.52101	6.44726	6.27724	6.41671	6.52871	6.65368	6.4041	6.43254	6.07665	6.11835	6.44065	6.52248	6.73575	6.68165	6.54196	6.09031	5.73651	6.3671	6.37851	6.31807	6.26278	5.99071	6.51633	6.06763	6.22187	6.20458	5.97562
APOBEC3D	4.82648	4.69338	4.47819	4.47231	4.42708	4.5552	4.64326	4.44523	4.56069	4.73513	4.85899	4.49384	4.40988	4.72915	4.59242	4.59701	4.47407	4.56069	4.45195	4.68642	4.54621	4.73434	4.87165	4.61126	4.62059	4.49994	4.45417	4.42132	4.6819
APOBEC3F	5.69921	5.30368	5.41841	5.64455	5.23109	5.39481	5.87185	6.01719	5.75243	5.75589	5.58131	5.78452	5.90543	5.48485	5.7979	5.76678	5.9359	5.60861	5.97046	5.51909	5.31955	6.48753	5.58241	5.47718	5.18495	5.57941	5.50622	5.63179	5.86619
APOBEC3G	6.35933	6.39237	6.616	6.72599	6.94034	6.94079	6.18344	6.47361	6.68784	6.41445	6.49846	6.79313	6.7648	6.82643	6.59517	6.65977	6.13861	5.95004	6.37375	6.01893	5.90743	5.97286	6.47569	6.63393	5.85705	6.16283	6.457	6.2126	6.13219
APOBEC4	3.59165	3.55666	3.11926	3.43117	3.2457	3.55518	3.22133	3.35522	3.59644	3.39486	3.48735	3.32645	3.23419	3.43028	3.30544	3.35074	3.43576	3.61522	3.64089	3.61117	3.36104	3.3777	3.98205	3.37272	3.75384	3.65635	3.38491	3.32406	3.49268
APOBR	4.74375	5.17544	4.99863	4.95591	4.40825	4.50759	4.70735	4.644	4.93205	4.83496	4.73729	4.69881	4.74711	4.97965	4.96118	4.74016	4.92685	4.68966	4.59423	4.58606	4.44122	5.38436	4.78337	4.42601	4.57406	4.89687	4.64423	4.79418	4.31589
APOC1	9.07827	8.81511	8.64533	8.742	7.43543	7.56829	7.10165	8.82836	8.55062	8.97835	9.03325	7.13805	7.24715	9.0085	9.11776	8.96178	6.73786	6.38782	6.55577	7.23759	7.12252	7.11661	6.88041	8.23017	6.08051	7.2036	8.00693	6.90518	7.05868
APOC2	4.54961	4.14975	4.22916	4.41239	4.11792	4.26939	4.55689	4.4168	4.65126	4.46645	4.34473	4.39013	4.33315	4.457	4.63313	4.37681	4.48583	4.49976	4.20316	4.26037	4.19874	4.5417	4.33531	4.29497	4.00781	4.33479	4.22159	4.29412	4.38607
APOC3	4.11806	4.16834	4.27279	4.17573	4.12729	4.13538	4.45367	4.27038	4.3889	4.57455	4.16937	4.15409	4.25816	4.0285	4.06972	4.21683	4.37418	4.15155	4.16385	4.14344	3.97786	5.21818	4.50276	4.13871	4.23384	4.59918	4.22167	4.08433	4.31151
APOD	11.4083	10.9356	11.2333	10.9754	11.6541	11.4378	12.0941	11.1268	10.8114	10.4954	10.4281	11.2242	11.2569	11.5496	12.3298	11.8962	11.9313	11.6446	10.859	11.3625	11.0183	10.8216	10.8616	11.1818	11.8243	7.58631	13.3508	11.8749	11.2616
APOE	9.65692458996667	9.45978265043333	9.35764562093333	9.62143800583333	8.3483	8.31523	7.45251200056667	9.77626	9.59336204586667	9.32226	9.36116449746667	7.92751472676667	8.08857	8.94129032786667	8.87383922676667	8.49176	7.27910423896667	7.02075035956667	6.89128704253333	7.58100498226667	7.32576956336667	7.75508623643333	7.17683105306667	8.3335	6.00152205803333	6.68424	8.45754441913333	7.65276231433333	6.87831208433333
APOF	3.24813	3.50935	3.38897	3.29681	3.37627	3.45929	3.35416	3.47585	3.38656	3.33263	3.75042	3.37777	3.31672	3.86842	3.37427	3.41595	3.58616	3.28746	3.33028	3.31573	3.35416	3.45045	3.51453	3.13252	3.23881	3.18066	3.27644	3.34296	3.48892
APOH	4.33603	4.4139	4.4521	4.32805	4.30106	4.42364	4.36994	4.41235	4.72568	4.59386	4.44205	4.47538	4.2994	4.64532	4.44446	4.37101	4.21324	4.65684	4.46294	4.45549	4.40339	4.71382	4.56786	4.47605	4.46577	4.40675	4.2697	4.49815	4.34995
APOL1	7.54665	7.36825	7.57167	7.62029	7.52136	7.21783	7.74289	7.77663	7.35018	7.48133	7.3326	7.35641	7.52798	6.89677	7.40796	7.3326	7.37036	6.88102	6.84668	7.39444	7.0521	7.04291	6.56133	7.28869	6.66248	6.68814	7.28595	7.29169	7.3326
APOL2	7.80393	7.53689	7.39565	7.84663	7.31405	7.49902	7.71159	8.0364	7.66497	7.76571	7.73865	7.67559	7.78342	8.02155	7.95317	7.91076	7.86539	7.34059	7.38838	7.49551	7.418	7.57306	7.30585	7.2912	7.27682	7.29477	7.37168	7.97726	7.71447
APOL3	8.31786	8.07104	8.29484	8.48626	8.48699	8.29949	8.57709	8.87589	8.70043	8.0157	7.66913	8.19916	8.18792	7.73991	8.68926	8.66952	8.51156	8.39974	7.95555	7.96175	8.00011	6.8244	6.8708	8.08774	8.06098	7.15387	8.29222	8.77945	8.17363
APOL4	4.85253	4.65924	4.78336	4.93575	4.78995	4.86281	4.728	4.83944	4.73146	4.67885949036667	4.72717	4.74328729163333	4.59717	4.98599	4.61209229423333	4.58453352873333	4.67233	4.58643	4.78403226833333	4.67242	4.71823	4.81704	4.77299573356667	5.06673798886667	4.35514569813333	4.70439616886667	5.02668893913333	4.85139817283333	4.80176926903333
APOL5	4.4521	3.89506	3.81203	4.06393	3.92457	3.73079	4.18353	4.43853	4.19903	4.27465	4.18909	4.19444	3.88541	4.66778	4.04951	3.94381	4.25498	4.3233	4.18909	4.2261	4.10201	4.701	4.37009	3.91198	4.11628	4.48046	3.87764	4.34264	4.29359
APOL6	4.8795	4.7717	5.12544	5.00534	5.20751	4.95973	4.72368	4.99699	4.92346	4.85391	4.76833	4.77831	4.92279	4.79689	4.91097	5.06615	4.70382	4.61299	4.56828	4.6652	4.67746	4.42233	4.66592	4.57623	4.43272	4.66977	4.76846	4.90171	4.47487
APOLD1	9.01038	8.92351	8.96717	9.08804	8.35193	8.22309	8.08438	8.62568	8.46212	7.66776	7.97752	7.54372	7.54209	6.2281	9.6751	9.69567	6.61632	7.10343	8.45995	9.32998	9.38193	7.85659	7.26929	7.53174	10.0791	8.45386	9.93945	8.94029	8.55465
APOM	5.18293	5.01399	5.24682	4.99661	5.67219	5.40518	5.18999	5.15421	5.09205	5.05353	5.19881	5.16126	5.01194	5.0214	4.77299	4.72292	4.91295	5.09929	5.06632	5.26741	5.06237	5.33016	5.28819	5.24826	5.14405	4.87142	5.24059	5.09103	5.02754
APOO	5.82692	5.80111	5.85442	5.90653	5.76289	5.90774	5.5715	5.39014	5.54853	5.49857	5.62071	5.77888	5.90067	5.60993	5.77068	5.99333	4.85074	5.15951	5.73461	5.74804	5.90182	5.4645	5.75373	6.01183	5.88271	5.68486	6.60119	5.38132	5.67595
APOOL	6.42967	6.50263	6.68326	6.56534	6.44834	6.39696	6.17061	6.72919	6.66571	6.64865	6.76841	6.64304	6.7141	6.44258	6.22692	6.13388	6.84481	7.0395	6.90496	6.86836	6.90973	6.24139	6.39482	6.59526	6.8122	6.97892	6.43661	6.92669	6.73598
APOPT1	6.96203	6.95069	6.81682	7.00865	7.36625	7.18767	7.04309	7.01538	6.81921	7.32634	7.35092	7.09941	7.02905	7.51773	7.30314	7.27949	7.16251	6.90417	6.80949	7.12939	7.09984	6.65499	7.1968	7.06373	7.02599	7.24641	6.90861	6.96819	6.84633
APP	8.37756281433333	8.64775611613333	8.20202154216667	8.16364	8.14960678613333	8.33785	8.14576	8.14120099086667	8.31835266423333	8.32217573216667	8.263	8.23874	7.99187251736667	6.86080979086667	8.56076629783333	8.56977484556667	8.37299	8.38334173396667	8.73947162953333	8.43091711903333	8.58730890526667	8.36195026523333	8.36235	8.57772398506667	8.21286893736667	8.10478	8.47772629753333	8.57382255963333	8.29559983463333
APPBP2	6.36425	6.42923	6.40218	6.32823	6.64279	6.50409	6.30569	6.19488	6.19918	6.02827	6.1407	6.58814	6.59416	5.89632	6.25551	6.28378	6.34447	6.40379	6.28697	6.36068	6.49029	6.24568	5.99338	6.50563	6.38416	6.37993	6.63649	6.53187	6.20288
APPL1	6.22075	6.2002	6.73793	6.0986	6.72308	6.37483	6.13868	6.18226	6.14224	5.76214	5.72059	6.48424	6.01766	5.73549	6.02264	6.1994	5.91806	6.0245	6.81129	6.0058	6.20438	6.09039	5.57759	6.49735	6.46232	6.17924	6.85143	6.7182	6.26263
APPL2	6.33762	6.37138	6.26859	5.91924	7.02579	6.77538	6.00183	6.06203	6.31741	5.76622	5.74794	6.43546	6.35614	5.87012	6.3812	6.59897	6.50863	6.34544	6.90617	5.95918	6.39341	5.66637	5.58377	6.94452	5.99869	6.18676	6.93994	6.36294	6.42757
APRT	7.3628	6.9793	7.06069	7.16998	7.35226	7.13956	7.40837	7.42584	6.86339	7.00154	6.93383	7.37607	7.62008	6.79891	7.67053	7.53726	7.32284	6.88365	6.70353	7.01884	7.09041	7.34795	6.90053	7.20418	6.6755	7.02932	7.69337	6.84163	7.22006
APTR	4.44697	4.5558	4.35915	4.3793	4.73116	4.67517	4.00407	4.30012	4.24545	4.28487	4.15769	4.62167	4.48473	4.30513	4.69032	4.27755	4.25444	4.36808	4.70916	4.37821	4.516	4.43721	4.47272	4.78747	4.51513	4.6935	4.50144	4.25172	4.26338
APTX	5.17031396666667	5.39485264483333	5.47674103406667	5.61215349553333	5.59685190156667	5.55571100523333	5.29618760853333	5.34653227806667	5.21744710816667	5.18552304626667	5.38985	5.42657162446667	5.47121	5.36072907513333	5.34541989626667	5.17943745203333	5.28258	5.37746304186667	5.53863442363333	5.36628	5.46705088846667	5.34388082183333	5.49280010723333	5.66331	5.68141838983333	5.34672901863333	5.55993	5.32045734393333	5.38398447266667
AQP1	11.0456	10.8524	11.8	11.8068	11.3285	11.2918	11.1828	11.5855	11.4986	11.3815	11.3297	11.4072	11.3851	10.5787	10.6327	10.5346	10.8684	10.7058	11.2174	11.3017	11.2683	11.2909	11.6012	11.4	10.8916	10.8269	11.2747	11.3325	11.2658
AQP10	4.24022	4.21345	4.11947	4.15912	3.91755	4.04344	4.44905	4.31075	4.07075	4.33553	4.21447	3.99536	4.15912	4.01792	4.16557	4.11628	4.46448	4.2903	3.91592	4.21316	4.01346	4.58174	4.41027	3.99732	4.25271	4.13226	4.04808	4.15912	4.21818
AQP11	3.726	3.74919	3.97365	3.88145	3.97144	3.88455	4.07948	3.88455	3.78401	3.70568	3.94775	3.68036	3.7952	4.34724	3.7454	4.00192	3.9496	3.94986	3.79783	3.79226	3.67941	3.55324	4.15715	3.93618	3.91984	3.64266	3.8475	4.10112	3.93456
AQP2	5.51886	5.59402	5.55841995666667	5.55477571796667	5.41978	5.47616	5.94398807336667	5.75989552143333	5.67047574736667	5.72220938716667	5.75535177973333	5.55919135903333	5.57236	5.68450462586667	5.61172421003333	5.86172071366667	5.69387	5.56029266576667	5.67061903133333	5.59085644766667	5.52208	6.05450442776667	5.78169973706667	5.52749909813333	5.72395250123333	5.64773061186667	5.85259005003333	5.52631347543333	5.67567361293333
AQP3	5.98943	5.99558	5.71438476403333	5.78373409773333	5.79514792076667	5.80933220336667	6.17119	5.48600721393333	5.58760891366667	5.51920297613333	5.52263355826667	5.65106247486667	5.61912302433333	5.75880177893333	5.72148983796667	5.68473130606667	5.63111337483333	5.49774279096667	5.30874	5.95974350293333	5.92741912496667	5.35697495066667	5.59166595016667	5.79927333886667	5.75397400583333	5.18525185113333	6.21004	5.46122288096667	5.37900673666667
AQP4	3.3026	3.18096	3.17449	3.25723	3.11407	3.15951	3.28025	3.2108	3.26002	3.25739	3.27213	3.188	3.27318	3.38482	3.19447	3.30322	3.20884	3.15008	3.21214	3.23541	3.18744	3.28997	3.2968	3.26528	3.18919	3.26526	3.20368	3.316	3.24994
AQP4-AS1	3.23499	3.29059	3.26563	3.28166	3.16475	3.23629	3.47184	3.22752	3.33255	3.26667	3.3316	3.16647	3.25082	3.53125	3.2818	3.41637	3.21797	3.22225	3.28098	3.33176	3.28653	3.17904	3.42647	3.25471	3.27766	3.34335	3.31104	3.48764	3.32475
AQP5	5.94255	6.12539	5.79985	5.48271	5.92147	5.79907	5.89933	5.92525	6.03442	5.98503	6.09285	5.80545	5.89815	5.76435	5.54669	6.03749	5.84949	5.92525	5.86725	5.94958	5.82507	7.21102	6.38707	5.92525	6.13654	5.86439	5.4263	5.63801	6.1438
AQP6	5.10357	5.06412	5.02064	5.16622	4.81471	5.08215	5.38764	5.2249	5.07206	5.35951	5.23638	4.9786	5.19315	5.42922	5.2166	5.07487	5.06079	5.03893	4.92619	5.09812	5.0031	5.72441	5.56801	4.89982	5.096	4.83913	4.9193	5.27862	5.37554
AQP8	4.13749	3.75206	4.04194	4.16501	3.83027	4.05463	4.34629	3.79709	4.13489	4.09478	3.93845	4.24481	4.11628	4.10752	3.9015	4.2022	4.05882	4.08057	3.9566	3.90401	3.84385	4.34744	4.25947	3.84003	3.82372	3.79504	3.82678	4.05206	4.10945
AQP9	7.73279	8.09351	8.472	8.29775	5.63705	5.89166	4.64385	9.22747	9.07196	6.53187	6.60381	6.1501	5.88921	8.04559	8.2978	7.94957	6.76453	6.93601	5.05875	5.7823	5.82195	4.52203	6.02436	5.21304	5.14509	5.67563	7.09418	5.35963	4.89837
AQPEP	3.82651	4.42357	3.65645	3.37212	4.52537	4.49817	4.28095	4.21613	4.77237	3.45765	3.75303	3.48992	3.65302	4.5245	3.97709	3.95407	4.53171	4.9004	4.33839	4.55048	4.7433	3.43186	3.87647	7.13798	4.43273	3.76829	6.22955	4.82995	3.6211
AQR	5.53116	5.72568	5.83945	5.77633	5.55169	5.73267	5.67907	5.63203	5.52956	5.73245	5.73845	5.71107	5.63882	5.6057	5.73731	5.86848	5.69595	5.82288	5.73758	5.81862	5.6863	5.3961	5.51563	5.73217	5.87319	5.6002	5.81489	5.91572	5.5295
AR	6.14637	6.30892	6.57552	6.61106	6.45739	6.38821	6.60134	6.03687	6.046	6.51237	6.54929	6.58164	6.52548	5.89986	6.29408	5.91251	6.6543	6.71342	6.8705	6.6747	6.74794	6.35356	6.21327	6.6486	7.00277	6.83766	6.29455	6.53219	7.01193
ARAF	5.85145	5.94418	6.06008	5.7989	6.05039	5.84406	5.72325	6.04798	5.91197	5.85172	5.90216	6.04612	5.85089	5.50364	5.76866	5.40688	6.14524	5.83794	5.77528	5.88581	5.90202	5.79869	6.00192	6.1152	5.66245	5.80032	6.12857	5.85944	5.94153
ARAP1	7.25004577673333	6.92142038683333	6.70729	7.04658640826667	6.863	6.87457	7.3244	7.17932148696667	7.04695	7.18779174836667	7.02707727426667	7.05034789706667	7.19661539433333	7.13116	7.55207700623333	7.42758646956667	7.42957538526667	6.74655	6.48519	6.77081716576667	6.68021	7.19654	6.76374	6.76416437843333	6.44266	6.80212	6.63468223673333	6.90847	7.10658229803333
ARAP3	5.93295	6.00764	6.49494	6.47285	5.88529	6.06598	6.10597	5.98893	5.94451	6.10404	6.0672	5.82664	5.87	5.78944	6.08331	5.88099	5.95631	5.976	5.78959	5.74757	5.70534	5.66969	5.85217	5.76742	5.8347	5.56678	5.98398	5.57131	5.9193
ARC	3.92077	4.11003	4.01148	3.9611	3.75317	4.16311	4.33578	4.13636	4.2866	4.3234	4.0704	3.94986	3.81086	3.79304	3.82283	4.06261	3.97177	4.11061	3.88485	4.18082	3.65708	4.49732	4.33676	3.99318	3.84718	3.95327	3.77746	4.01148	4.1724
ARCN1	9.68214	9.75169	9.63961	9.54833	9.45773	9.47139	9.66333	9.77639	9.75978	9.61683	9.6417	9.55996	9.30514	9.51288	9.41635	9.43145	10.0533	10.0564	10.3179	10.0232	10.208	9.53019	10.0944	9.91806	9.93305	9.58004	9.90109	9.98967	10.1076
AREG	4.25410131156667	4.58473	3.42097285976667	3.30721	3.13212590693333	3.30106727933333	3.28638416036667	3.62224333033333	3.66237240526667	3.24054738343333	3.32557469366667	3.18437273453333	3.22026	3.52683	3.67026886726667	3.50864	3.28183	3.21772052656667	3.37420247633333	3.98006	4.06918078736667	3.25503054803333	3.26171655446667	3.19154563926667	3.74333549883333	3.69049424673333	4.18840072866667	3.36340388066667	3.28877489436667
AREL1	4.51183784223333	4.51264	4.58449	4.65381414173333	4.68128782256667	4.58974333773333	4.38932	4.38244444766667	4.41121	4.45083986236667	4.54909	4.42958572323333	4.48437729346667	4.55946	4.58246859526667	4.74501875393333	4.44823	4.68476366823333	4.57470502963333	4.49762	4.54164094876667	4.30529104943333	4.53636365866667	4.64548737033333	4.60116	4.31716554266667	4.65331046443333	4.45817	4.49997
ARF1	6.35343	6.27537	6.57131	6.68976	6.3211	6.35343	6.39816	6.41732	6.30874	6.30519	6.62921	6.24772	6.23474	6.76669	6.56437	6.66731	6.31028	6.3108	5.97365	6.52423	6.19166	6.0386	6.68886	6.103	6.68499	6.52864	6.30911	6.20017	5.96848
ARF3	8.68405	8.64374	8.62423808733333	8.8412	8.33454305333333	8.41119768763333	8.30895276206667	8.73640318083333	8.67	8.58398	8.64252051723333	8.46489	8.67452899533333	8.44691172346667	8.35044	8.02202541976667	8.42763713336667	8.28685983726667	8.37173	8.47842719773333	8.23731	8.32207080993333	8.40426588503333	8.35298395746667	8.40078863353333	8.25115	8.27242	8.44815344086667	8.74422
ARF4	10.1046	10.1708	10.1713	10.0013	10.4374	10.132	9.96273	9.97235	9.67987	10.2469	10.1789	10.2678	10.1356	9.49028	10.0353	10.138	10.2108	10.1003	10.5284	10.5704	10.6259	10.0671	9.77716	10.8751	9.83894	10.0257	10.479	9.9836	10.4393
ARF5	7.67108	7.52413	7.74605	7.62854	8.03504	7.76035	7.48559	7.59361	7.21464	7.66412	7.74761	7.91036	7.721	7.13444	7.63558	7.47642	7.62156	7.56974	7.38519	7.91013	7.87883	8.05302	8.12338	7.52272	6.81624	7.71911	8.04106	7.58992	7.82188
ARF6	7.97348831906667	7.93446899036667	7.99716103743333	7.87033554996667	8.06886	7.76578126563333	7.58109893706667	7.81768587866667	7.57990617393333	8.09954	8.0229	7.84883538173333	7.74327476936667	7.52876742956667	7.96696913906667	7.99087172246667	7.78797	7.73748280353333	7.78037	8.01664574236667	8.10231583553333	7.62734790193333	7.19402022693333	7.97454215283333	7.33085788203333	7.67174611103333	8.23236311616667	7.74223641356667	7.73050094906667
ARFGAP1	6.39065	6.12251	6.38458	6.62198	6.3473	6.0953	6.58168	6.4985	6.24696	6.6932	6.47242	6.28358	6.55455	6.34468	6.72621	6.35652	6.797	6.45492	6.24409	6.47653	6.05201	6.93329	6.41314	6.17755	6.3202	6.38962	5.88089	6.48349	6.76315
ARFGAP2	5.7467	5.60697	5.81785	6.29157	6.03486	6.02406	6.03055	6.36737	5.91005	6.08753	6.01372	6.14337	6.3051	5.97632	6.09261	6.05883	6.27024	6.16912	5.93591	5.93864	5.9512	6.45255	5.9059	5.98297	5.73364	5.91817	5.85278	6.48315	6.4013
ARFGAP3	8.08295	8.24196	8.32989	8.03914	8.31121	8.13938	7.64512	7.92179	8.01641	7.86871	7.95461	8.13938	8.00951	7.37745	7.64857	7.78468	8.1846	8.50207	8.9995	8.34006	8.46762	7.77069	7.4516	8.70156	8.10889	8.29039	8.43834	8.21313	7.89615
ARFGEF1	6.67270224443333	6.64324471036667	6.90203333646667	6.83221388313333	6.9097	6.57624219196667	6.45691	6.76674140723333	6.59854603376667	6.47887962886667	6.34258967443333	6.59726	6.27812	6.16958	6.74282969596667	6.91609490593333	6.53842501466667	6.61487	6.73822632133333	6.67293559276667	6.71986151343333	5.97010215893333	6.25786044346667	6.76064423196667	6.29245617483333	6.68805	6.83478034076667	7.19662505166667	6.82618441146667
ARFGEF2	5.85175	6.12848	6.20347	6.04657	6.25011	6.08286	5.92876	6.23654	6.13556	5.99008	6.0599	5.97528	6.00831	5.8538	5.98787	5.94828	6.0045	6.0773	6.05248	6.1683	6.23786	5.8658	5.76048	5.93307	6.22652	6.26116	5.97555	6.32146	5.79691
ARFIP1	6.58412	6.51562	6.70023	6.4949	7.16035	6.68489	6.22203	6.45467	6.08202	6.18341	6.12446	6.94062	6.6745	5.72216	6.35326	6.31399	6.43864	6.54738	6.87483	6.57704	6.8489	6.33196	6.18217	7.55107	6.18221	6.49228	7.56171	6.78238	6.85626
ARFIP2	7.57022	7.63602	7.967	7.63629	7.70879	7.76497	7.86753	7.73424	7.58809	7.72824	7.69741	7.73468	7.75354	7.61175	7.78825	7.4941	7.61296	7.63745	7.87117	7.75959	7.66974	7.76614	8.16121	7.78537	7.58139	7.51171	7.65059	7.63244	7.98879
ARFRP1	6.56346	6.53042	6.83404	6.94723	6.66247	6.62915	6.88063	6.83266	6.65854	6.81968	6.79275	6.76955	6.87495	6.44105	6.62403	6.34436	6.87404	6.51188	6.86211	6.70342	6.60542	7.4311	6.76645	6.72222	6.39297	6.34744	6.62612	6.66103	7.07376
ARG1	3.65188	3.51253	3.45378	3.39292	3.30016	3.45141	3.71189	3.49211	3.55166	3.59119	3.6272	3.42764	3.63123	3.72112	3.88175	3.92277	4.05195	3.99604	3.38516	3.51154	3.45874	3.77754	3.68363	3.44648	3.52119	3.52805	3.49974	3.51314	3.59327
ARG2	4.65179	4.86665	5.01466	5.10286	4.605	4.78708	4.55312	4.93977	4.9047	4.9	4.85281	4.6345	4.57786	5.2463	4.34564	4.71936	4.72755	4.59438	4.91277	4.81959	4.92742	4.27948	4.92096	4.63675	4.91581	4.23305	4.84548	4.70693	4.39018
ARGLU1	6.39443	6.52924	7.02132	6.90531	6.98747	6.97632	6.91474	6.50358	6.54034	6.90921	6.97501	6.86271	6.6384	7.22759	6.96429	6.92259	7.23694	7.06395	7.25223	6.9275	7.0092	6.89797	6.91686	6.6701	7.33543	7.23461	6.76438	6.93229	6.69958
ARHGAP1	6.70523	6.54704	6.75635	6.58098	6.57307	6.45197	6.49553	6.88619	6.78827	6.76246	6.79853	6.61901	6.4324	6.18409	6.04704	6.21187	6.74411	6.62759	6.65895	6.69161	6.49448	6.95344	7.00917	6.41571	6.63499	6.56393	6.39469	6.84669	6.97217
ARHGAP10	7.16881	7.28486	7.23725	7.05037	7.39145	7.03105	7.41469	7.5377	7.57635	7.4935	7.51688	7.26895	7.35727	7.49206	7.365	7.36595	7.87291	8.21851	7.84137	7.69746	7.85168	7.84442	7.68799	7.46652	8.35868	7.69773	7.04863	7.60966	7.91623
ARHGAP11A	3.2121	3.11703	3.16006	3.3531	3.11937	3.13955	3.67645	3.34466	3.14971	3.22745	3.24895	3.26231	3.44812	3.56434	3.2205	3.51229	3.6656	3.05408	3.26231	3.29792	3.17131	3.32855	3.18779	3.18833	3.04818	3.1814	3.22964	3.2988	3.35264
ARHGAP12	6.40267	6.59193	6.74076	6.58096	7.1967	6.79543	6.58254	6.35929	6.17968	5.97115	6.20104	6.65015	6.32305	6.52105	6.89824	7.03384	6.34262	6.75555	6.24275	6.29456	6.77746	5.54506	6.03783	7.35747	6.49365	6.85483	7.31299	5.95597	5.86999
ARHGAP17	8.61157	8.14244	8.7697	8.82075	8.51993	8.01858	8.56912	8.61133	7.94186	8.53275	8.29535	8.42834	8.36853	7.0824	8.71348	8.59307	8.40432	7.95333	7.78964	8.38576	8.24506	8.11279	7.74998	7.77682	7.47474	8.2266	8.65561	8.59934	8.67758
ARHGAP18	6.69845	7.13421651526667	6.52734568116667	6.22539462556667	6.82035	6.45537859356667	4.91360187216667	6.13348	5.84658258826667	5.64247	5.74070897696667	6.13311850443333	6.06529304346667	5.36013	6.75238	6.92956	5.06847687506667	5.22578	5.74218560156667	5.65569306446667	5.92120730983333	4.29984	4.33024836946667	6.0745	5.08499	5.62379038946667	6.91038	5.04283	5.1582
ARHGAP19	4.99019	5.16905	5.29796	5.15853	5.10466660656667	5.21403	5.03034909223333	5.10072132836667	5.18906095816667	4.85111705566667	4.81862243436667	4.97457	5.04776688613333	4.87927172613333	5.25530633483333	5.31609	4.80077	5.01153	4.88730594996667	4.94974	4.82609	4.8251	5.0493	5.30830487013333	4.90237521126667	4.93876436876667	5.75422	4.99242492056667	4.92746786783333
ARHGAP20	4.3658	4.55043	4.89136	4.63669	4.88665	4.85183	4.41932	4.35193	4.50773	4.4508	4.42446	4.71049	4.46514	4.35929	4.53567	4.59127	4.48428	4.51369	4.65824	4.49327	4.29635	4.14549	4.70071	5.21167	4.72326	4.57314	5.12231	4.24702	4.75049
ARHGAP21	6.13988	6.57669	6.32597	6.02635	6.46513	6.2533	6.06446	5.65079	5.86169	6.16189	6.31513	6.13141	6.06439	6.21977	6.02439	6.26986	6.17948	6.30654	6.20103	6.47673	6.62365	6.17154	5.55966	6.27606	6.67717	6.4623	6.73436	5.81366	5.82214
ARHGAP22	4.75818	4.61214	4.65676	4.68997	4.25762	4.32329	4.15589	4.48126	4.66894	4.70481	4.69511	4.41394	4.39791	4.72271	4.59908	4.60412	4.32155	4.2927	4.34447	4.46131	4.23927	4.34502	4.65243	4.57399	4.59465	4.43234	4.31742	4.38613	4.44151
ARHGAP22-IT1	3.96434	3.6896	3.72297	3.60785	3.6268	3.55613	3.71707	3.62848	3.92355	3.84664	3.91634	3.63538	3.66959	3.66558	3.61217	3.53498	3.57836	3.73794	3.53206	3.62902	3.68881	3.88343	3.91594	3.67768	3.78563	3.48349	3.62652	3.77869	3.59856
ARHGAP23	5.80594	5.48521	5.7721	5.78194	5.43774	5.5335	6.11742	5.93498	5.84065	5.83056	5.91862	5.70298	5.85721	5.63672	5.71632	5.7894	6.10702	5.64426	5.5632	5.60309	5.64501	6.52532	6.01222	5.50175	5.57711	5.86781	5.4356	5.6214	5.84792
ARHGAP24	5.96468	6.06715	5.73017	5.81178	6.22217	6.20221	5.42763	5.77122	5.76758	5.79345	5.7927	6.28111	6.24164	5.42319	5.5999	5.86645	5.68633	5.66634	6.21031	6.25606	6.45651	5.07003	5.30382	5.76585	5.44344	5.33288	6.10088	5.46114	5.78349
ARHGAP25	5.29229804763333	5.14108	5.25465480053333	5.46392	5.30821175153333	5.55954385776667	5.07815590633333	5.41445	5.24788656176667	5.35829769143333	5.25514781706667	5.27981	5.44930225746667	5.32553053813333	5.52181	5.59334	5.28903	5.14929789823333	4.59532	4.70210964173333	4.74608120556667	4.63826578283333	4.83214	4.78871	4.47463685996667	4.5776	5.19223083863333	4.91183	4.76133
ARHGAP26	4.83706	4.88914	5.08664	4.85995	4.74648	4.5673	4.69838	4.77947	4.70053	4.52788	4.55327	4.52971	4.57232	4.54007	5.0822	5.31776	4.97299	4.76008	4.92607	4.51338	4.46105	4.64825	4.59055	4.39828	4.99092	5.10398	4.69699	4.89511	4.90749
ARHGAP26-AS1	3.7898	3.80326	3.76048	3.75419	3.63177	3.80326	3.91525	3.83499	3.62724	3.83676	3.80465	3.68323	3.90945	3.72424	3.87155	3.53376	3.80326	3.77945	3.75128	4.01994	3.74956	4.1878	4.06838	3.80916	3.75164	3.83139	3.82858	3.74044	3.59999
ARHGAP27	4.76192	4.82558	4.86053	4.91274	4.83275	4.86358	4.94015	4.98505	4.94842	4.8801	4.95916	4.84388	4.88445	4.88881	4.80605	4.94469	4.84782	4.76531	4.63645	4.82337	4.6665	5.22303	5.05612	4.77058	4.57952	4.691	4.68467	4.75613	4.93551
ARHGAP28	4.02741	3.95238635003333	4.05301424826667	4.14518319226667	4.16813	4.12908	4.08742718356667	3.91673381123333	3.82134	3.83257	3.79994153503333	4.05868088323333	4.05856	3.75030286893333	3.82801	3.86385774486667	3.68099443946667	3.88957851356667	3.72221	3.92973634256667	3.93977	4.00889383586667	3.93751	3.91947385566667	3.81282473846667	3.58760948913333	4.09511	3.8816	3.83927509516667
ARHGAP29	4.79313	4.82359	4.99744	4.95665	4.94366	4.7964	4.83827	4.78719	4.68518	4.75898	4.71767	4.78355	4.74403	4.80457	4.87578	4.8186	4.68367	4.67455	4.62883	4.66544	4.76227	4.71739	4.54472	4.79027	4.65075	4.92696	5.01589	4.7717	4.63089
ARHGAP30	6.426	6.43962	6.2061	6.55859	5.82792	6.23027	5.84016	6.91926	6.49197	6.25042	6.26006	6.12559	6.43444	6.34912	6.92816	6.71647	6.04774	5.49363	5.4936	5.72638	5.54451	6.07306	5.49829	5.40559	5.41162	5.77508	6.00035	5.90395	5.8076
ARHGAP31	5.36241	5.41771	5.74678	5.8988	5.29608	5.29159	5.60911	5.59081	5.54933	5.38137	5.27369	5.1772	5.27156	4.97983	5.6078	5.61505	5.09705	5.11206	5.21683	5.01067	4.89483	4.69409	5.23846	5.20457	5.07316	5.10589	5.65199	5.31525	5.25
ARHGAP32	4.13204	3.86011	3.8423	3.90061	3.71977	3.85597	4.11802	3.9181	3.89563	3.93006	3.7563	3.80162	3.83135	3.94964	3.96315	3.97112	3.85684	3.91906	3.82367	3.78933	3.77116	3.98901	3.98093	3.85585	4.06214	3.86818	3.76211	3.89968	3.96698
ARHGAP33	5.99903388846667	5.75056808163333	5.85457958653333	5.97695	5.56044639903333	5.69492836296667	5.99949	5.90746734566667	5.93609153596667	6.00153605916667	5.97502323463333	5.79412641533333	5.80695426196667	6.18700785386667	5.86883361926667	5.83345484416667	5.9844	6.06529	5.60666	5.94418	5.62913	6.02397144726667	6.17684432706667	5.64647416543333	5.89910941646667	6.02539757976667	5.35870844736667	6.05227170226667	5.90273213136667
ARHGAP35	5.18796	5.21407	5.38817	5.61119	5.23741	5.26173	5.36443	5.47404	5.33539	5.53175	5.54435	5.28076	5.37367	5.6958	5.23686	5.1916	5.29313	5.27467	5.82633	5.38453	5.57892	5.69108	5.40856	5.31563	5.57886	5.37294	5.1359	5.73932	5.91159
ARHGAP36	3.12151	3.08818	3.35785	3.13185	3.0663	3.14515	3.29307	3.05217	3.17724	3.20515	3.1819	3.1229	3.18024	3.19024	4.01803	4.27866	3.02575	3.0076	3.00843	3.07902	3.1765	2.9946	3.09014	3.19073	3.11607	3.07173	5.42248	3.28331	3.64944
ARHGAP39	3.94344	3.82234	3.60989	3.78556	3.70575	3.77272	3.5878	3.67775	3.66583	3.71217	3.7691	3.72816	3.65449	3.79029	3.72724	4.18111	3.69632	3.34998	3.61496	3.75709	3.60323	3.95863	3.93482	3.75922	3.59307	3.61832	3.35179	3.89696	3.56201
ARHGAP4	6.22673	6.02451	6.0478	6.39964	6.31169	6.07945	6.24895	6.28239	6.07713	6.33984	6.24665	6.30826	6.4064	6.14524	6.26344	6.59003	6.13075	5.82238	5.76667	5.52479	5.46622	6.53498	5.73385	5.60647	5.48765	5.58749	5.72007	5.7053	6.18851
ARHGAP42	3.65953599793333	3.56693566756667	3.65416532336667	3.60708185516667	3.63866871466667	3.49354	3.7007	3.62307	3.57173	3.66339	3.66667205093333	3.57028339396667	3.59264789506667	3.80527	3.74704080063333	3.72157	3.44191	3.41007	3.54252291546667	3.60766350296667	3.61627488256667	3.80276419893333	3.58591	3.74407616583333	3.57713749646667	3.55898624223333	4.11692	3.63003	3.47444
ARHGAP44	5.19308	5.32696	5.32143	5.352	5.45241	5.51014	5.71716	5.43173	5.378	5.37408	5.54357	5.39894	5.53921	5.13498	5.35632	5.40288	5.68943	5.4233	5.29681	5.45163	5.66863	5.20951	5.37984	5.48106	5.15434	5.38622	5.27368	5.1705	5.26242
ARHGAP5	5.12638	5.42396	5.43326	5.02281	5.54903	5.27864	5.03784	5.33175	5.15945	5.0987	5.12604	5.29893	5.07239	5.09248	5.10783	5.13534	5.29465	5.53337	5.93767	5.59805	5.8533	4.93996	5.14892	5.84835	5.56609	5.75784	5.75253	5.8428	5.34879
ARHGAP5-AS1	5.36445	5.19075	5.75601	5.61056	5.70731	5.74683	5.72749	5.66148	5.75051	5.64465	5.69801	6.01374	6.11718	5.99035	5.42535	5.50492	5.6978	5.64781	6.25106	5.44539	5.7565	5.85057	6.1207	6.44111	5.8251	6.33841	5.69204	5.71786	6.03448
ARHGAP6	5.08665	5.34512	5.33354	5.14285	5.31914	5.26019	5.31984	5.29027	5.26178	4.92729	5.12656	5.27144	5.14151	5.23009	5.23025	5.25155	5.23137	5.41512	5.65739	5.37972	5.47336	5.35504	4.78594	5.27827	5.64464	5.09372	5.65245	5.64448	5.59664
ARHGAP9	6.64656	6.35837573286667	6.14359603183333	6.28224756696667	5.87757006116667	5.84254902683333	5.79633	6.31578	6.07993723253333	6.07566553076667	6.08140226766667	6.0699	6.31835	6.30292125846667	6.81305	6.84472	6.11866363053333	6.11949	5.26336145833333	5.56297381846667	5.61067003206667	5.92239415466667	5.63512225326667	5.47780900496667	5.12386	5.57841886683333	5.88794674626667	5.32082	5.58811
ARHGDIA	6.92738	6.77455	7.05966	7.04063	6.96242	6.74688	6.65954	7.09764	6.8808	6.97839	6.91443	6.9629	6.97673	6.45592	6.97547	6.64395	7.01031	6.82091	6.87346	6.95186	6.69899	7.26387	7.18543	6.83515	6.52012	6.82122	6.66231	6.81119	7.30403
ARHGDIB	9.30145859956667	9.05328110973333	9.26619	9.05607538696667	9.10667692333333	9.03148079713333	8.31675113566667	9.0482	8.9114	9.04401	8.99393009606667	8.98293888846667	8.87502096556667	8.80634	9.11759	9.09470888853333	8.65205915966667	8.62930710513333	8.36974805916667	8.54005	8.49076605206667	8.20135643446667	8.72556959353333	8.89086571696667	8.44086806143333	8.6773	8.93749	8.14093921433333	8.23215203933333
ARHGDIG	4.74505	4.30737	4.39887	4.35772	4.57903	4.59108	4.85848	4.74181	4.73043	4.58075	4.67434	4.54405	5.12667	4.70769	4.16584	4.14974	5.06003	4.38089	4.38941	4.74435	4.71281	5.70097	4.50641	4.09868	4.86128	4.38213	4.49443	4.75068	4.51936
ARHGEF1	6.04632	5.84891	5.88108	5.90173	6.02877	6.02877	6.39487	6.05368	5.7397	6.51744	6.1821	5.97294	5.8208	6.08998	6.44339	6.37365	6.10936	6.14817	5.60879	6.02877	6.09313	5.72876	6.01867	5.24319	6.02877	6.48655	5.80031	5.88202	6.11604
ARHGEF10	5.67181	5.92375	5.90581	6.0482	6.12326	6.03121	6.37644	5.6201	5.69496	6.05603	6.21937	6.05345	6.01357	5.96324	6.19497	6.1526	6.39055	6.29831	5.92214	5.99512	6.13005	5.97132	5.92561	5.90667	6.38142	6.57371	6.01859	5.73343	5.75087
ARHGEF10L	6.31506	6.84085	7.17188	7.13063	6.95499	7.18483	7.13012	6.95693	6.99281	7.87312	7.82807	7.23153	7.48334	7.04698	6.89672	6.78564	7.61507	7.84407	7.43917	6.83779	7.18207	7.46008	7.41152	7.2121	7.77751	8.36762	5.93014	7.09333	7.55598
ARHGEF11	5.22548608746667	4.93932	5.33064449776667	5.29608012616667	5.11744	5.19106460946667	5.38752886656667	5.18852	5.19079352156667	5.16759580353333	5.27072038593333	5.03171059676667	5.25786404503333	5.02622133226667	5.3181	4.98682	5.29254230793333	5.08624903563333	4.85694	5.06260738723333	4.88735902223333	5.12421669913333	5.24844	4.91794	5.26191645653333	4.92078272803333	4.83605	5.20508830126667	5.18667699603333
ARHGEF12	4.18262671687692	4.09652539922308	4.13426000646154	4.14263222313077	3.99398173449231	4.09160095549231	4.19188654929231	4.11508133671538	4.19062736464615	4.15377676393846	4.08307383003077	4.03696676725385	4.12609064673846	4.26567705953077	4.12368967394615	4.16036713346154	4.13781570920769	4.13915626023846	4.12574640711538	4.16375616030769	4.16073554423846	4.15923763843077	4.10552921422308	4.09376302963077	4.22819094416923	4.18415	4.18825298617692	4.16055073449231	4.16981682320769
ARHGEF15	6.41484	6.3247	6.43442	6.60509	6.05323	6.22724	6.20608	6.20938	6.34375	6.26739	6.30324	6.16788	5.93935	6.39783	6.1219	5.89865	6.07735	5.95158	5.78583	6.06205	5.86125	5.66053	6.00055	5.91815	6.09164	5.70899	6.26998	6.01304	5.95278
ARHGEF16	6.32342	6.17153	5.91598	6.19755	5.85641	5.98469	6.72914	6.28147	6.58787	6.29965	6.37604	6.13525	5.94963	6.73507	6.14536	6.22293	6.24441	6.19426	5.69432	6.08955	5.97357	6.86315	6.23427	5.90659	5.98218	6.28179	6.34825	5.97546	6.3253
ARHGEF17	8.15568	8.0359	8.37418	8.62347	8.00384	8.0318	8.68744	8.60872	8.38492	9.04215	9.0845	8.46524	8.42564	8.28533	7.80412	7.82856	8.89301	8.54252	8.78996	8.7552	8.61082	9.01158	9.06426	8.07804	8.26426	8.97537	7.69731	8.84887	9.20627
ARHGEF18	6.53228	6.84633	6.95184	7.06159	6.9736	7.06457	7.02453	7.28817	7.13193	7.26666	7.21077	7.03136	7.12761	6.45421	6.68796	6.52793	6.65718	6.90331	7.64774	6.88245	6.89297	7.05575	6.82823	6.98781	7.13517	6.67416	6.81729	7.21515	7.4684
ARHGEF19	6.20448	5.76054	6.00279	6.55412	5.91173	5.8292	6.70419	6.41543	6.1508	6.66936	5.97516	5.73249	6.09336	6.44804	6.68018	6.70186	6.87707	6.3724	5.85463	5.91583	5.82984	6.42974	6.20213	5.64382	5.88499	6.1961	5.65442	6.47009	6.43832
ARHGEF2	6.87705	6.62048	6.7512	6.77487	6.77995	6.61515	6.738	6.71674	6.68589	6.96163	6.94951	6.79366	6.86652	6.49333	6.47452	6.3733	7.09017	6.66326	6.66801	6.96341	6.79518	6.98764	7.01354	6.75691	6.54634	6.59274	6.55067	6.67966	6.74148
ARHGEF25	6.69611	6.53753	6.37953	6.58765	6.59869	6.78104	6.6673	6.56638	6.74064	6.80168	7.11739	7.01416	6.98464	7.03254	6.31094	6.31142	6.86942	6.78691	6.66664	7.05367	6.75909	7.14292	7.23994	6.82874	6.78104	6.82779	6.5646	6.898	6.68383
ARHGEF26	4.92170177676667	5.05131229373333	4.6944	4.72381224253333	4.45276848006667	4.43798250986667	4.49413920353333	5.18505947433333	5.12281782993333	4.81036266296667	5.04469654043333	4.59225689526667	4.51622108966667	4.83564593603333	4.83713	4.85333758093333	4.92683	4.98733	5.72915	5.48693757653333	5.68189775866667	5.00658664236667	5.1387	4.52957	4.90921802873333	5.74768	4.82075	5.55247	5.09106048083333
ARHGEF26-AS1	3.24477	2.98025	3.04168	3.27678	3.02786	3.1094	3.23811	3.00618	3.21778	3.16417	3.16792	3.19937	3.15148	3.33993	3.10951	2.97748	2.99805	3.15148	3.05323	3.07222	3.27665	3.23747	3.06007	3.17577	3.02876	3.36303	2.93499	3.39007	3.20579
ARHGEF28	5.37117	5.52600754081667	5.7512	5.25346793933333	5.84882	5.81136	5.54068	5.56941	5.63632172041667	5.51050169068333	5.6555	5.73599861388333	5.58330691841667	5.47343331408333	5.51530341911667	5.4216	5.79880941011667	6.14247451921667	5.97999204088333	5.438	5.58317305893333	5.40730821008333	5.79596976071667	5.53807883583333	5.74480187603333	6.06254827381667	5.58029	5.53133983681667	5.61136143316667
ARHGEF3	8.40137	8.74549	9.1768	9.24436	9.0946	8.92013	8.2087	8.26106	8.21517	8.15663	8.28897	8.4552	8.28071	7.44761	8.41368	8.42717	6.7977	7.16454	7.76441	7.53359	7.7417	5.82544	6.11754	8.68364	7.98011	7.6137	9.71327	8.03244	7.0414
ARHGEF33	3.08958	3.32	3.46105	3.26805	3.26345	3.42811	3.19879	3.24096	3.44074	3.35349	3.42015	3.32151	3.2185	3.32558	3.26773	3.18617	3.28673	3.56435	3.50475	3.34932	3.32368	3.29807	3.93174	3.41414	3.42528	3.45111	3.54559	3.01599	3.32228
ARHGEF37	5.85043	5.80454	5.81076	6.40181	6.08675	5.94563	6.29861	6.16718	6.07239	6.22286	5.99805	6.23761	6.21066	6.31841	6.18792	6.13698	6.22483	5.97837	6.29579	6.3593	6.27758	6.65071	5.67103	6.59224	5.9946	6.20552	6.26109	6.38843	6.31941
ARHGEF38	3.57226	4.19152	3.7603	3.56507	3.50243	3.76957	3.54587	3.38109	4.06072	4.05121	4.00505	3.59767	3.55508	3.79326	3.61802	3.32651	3.68976	3.91082	3.57568	3.94677	3.70909	3.62361	3.89024	3.67589	4.02697	3.44863	3.59804	3.49981	3.70398
ARHGEF39	3.96903	3.98710650986667	3.94141764826667	4.00732	3.87991	3.99477885263333	4.38304101716667	4.01471199903333	4.03402799053333	4.03664905393333	3.98865618196667	3.89258565933333	3.94509544816667	4.14936	3.90736	3.98035349736667	3.8533	3.97636783313333	4.01426522983333	3.91085685326667	4.00493844326667	3.90091692953333	4.27198300936667	3.89378873226667	4.0908	3.79824	3.89986	4.08960518613333	4.02967089143333
ARHGEF4	4.93616	4.63611	4.32251	4.65011	4.38532	4.51653	4.85426	4.62046	4.62876	4.90683	4.59686	4.52231	4.73379	4.44159	4.47886	4.48607	4.53629	5.07635	4.55051	4.50398	4.62876	5.1443	4.90767	4.46795	4.62876	4.66129	4.0989	4.52572	4.93587
ARHGEF40	4.85591048443333	4.93562515021667	5.04622	5.02453	5.00319339028333	5.04123	4.95172762966667	4.99138452406667	4.91062	4.95921482641667	5.04013776913333	4.93842348813333	4.79705	4.97601177051667	5.09270765486667	5.05433	4.97059707121667	5.04105	5.16949	4.95350132671667	4.90747	4.73181	4.86877	4.95555585283333	5.35096206488333	4.95799337733333	5.10535	4.96044	5.14001261096667
ARHGEF5	4.90494	4.88266	5.13893	5.28208	4.8852	4.98376	4.9931	5.15375	5.25822	5.16739	5.23435	4.94434	5.04028	4.91651	4.96244	5.00533	4.95081	4.91362	5.10766	4.93063	4.885	5.06666	5.53454	4.90078	5.23241	5.01076	5.07146	4.8504	5.34068
ARHGEF6	7.70609	7.85231	7.65531	7.93244	8.11035	7.99529	8.12442	7.94963	7.89498	7.73692	7.51131	7.91139	8.09854	7.91564	7.93555	7.98635	7.64693	7.89589	8.12425	7.89589	8.0046	7.47577	6.89654	7.70106	7.69642	7.93951	8.05199	7.9827	8.16396
ARHGEF7	5.01148657044444	5.08968547555556	5.26817147304444	5.12798324868889	5.00675	4.99152751178889	4.99977558343333	4.91810147114444	4.96534727404444	5.17402193151111	5.16204901937778	4.94719706818889	4.88501436038889	5.10022632988889	5.0502	5.15660634873333	4.85887526225556	4.97738	5.19699610705556	5.08623798505556	5.24085034242222	4.98820660888889	5.18124135191111	4.92003607033333	5.29649445002222	5.57852137472222	5.02537527041111	4.97402528585556	5.09093981161111
ARHGEF7-AS2	3.20453	3.1813	3.06225	3.29785	3.11647	3.22606	3.20453	3.14559	3.22282	3.10577	3.4447	3.20847	3.2185	3.24229	3.01157	3.12637	3.32166	3.12311	3.12164	3.08669	3.20453	3.55574	3.17435	3.37659	3.18517	3.29978	3.04201	3.31457	3.17175
ARHGEF7-IT1	3.53577	3.41995	3.21693	3.30042	3.4227	3.40023	3.45331	3.39841	3.48045	3.47156	3.36465	3.23709	3.21611	3.83662	3.37689	3.35065	3.59072	3.48941	3.18868	3.39912	3.341	3.32677	3.8244	3.44977	3.45475	3.30832	3.31123	3.52471	3.35258
ARHGEF9	6.09625	6.41742	6.28113	6.18706	6.75506	6.62337	6.27061	6.5898	6.46209	7.07446	7.0547	6.77592	6.93078	5.52766	5.39284	5.43131	7.39039	7.56391	7.40938	7.63147	7.69547	7.27969	7.20298	6.86956	6.76499	6.53988	6.41208	6.72288	7.231
ARID1A	7.29292	7.18967	7.50954	7.56672	7.14268	7.14976	7.14528	7.51286	7.31856	7.53168	7.47783	7.20731	7.35115	6.49797	7.32416	7.17526	7.30517	7.33797	6.93998	7.33083	7.16393	7.13351	7.02223	6.93067	7.38514	7.34857	6.87974	7.4987	7.15722
ARID1B	5.94554276051429	6.09328963302857	6.25039803095714	6.15866171401429	6.24688741371429	6.00351134488571	6.01038310355714	6.02099436338571	5.93930265405714	6.28968075797143	6.19584992184286	6.10114531907143	6.05380226427143	5.97074857048571	6.07247976024286	6.00816550831429	5.98683	6.16529646727143	6.22491937754286	6.22412171237143	6.23731301414286	6.12842490028571	6.23893042524286	6.11585913008571	6.22319999884286	6.44101848175714	6.15680920118571	6.08871270871429	6.08355321251429
ARID2	5.85661311683333	6.34248230616667	6.22722325556667	6.25452	6.23520247276667	6.18911151103333	6.20517105583333	5.96807875706667	5.81449193993333	6.14091	6.36044286483333	6.15926966526667	6.14711411493333	6.51748645063333	6.38767	6.41474620356667	6.28441328266667	6.37483069483333	6.41655504973333	6.27229445223333	6.445	5.38421	5.87166237536667	5.78134	6.68896682243333	6.74967	6.39844	6.05491653296667	5.99189842923333
ARID3A	4.91436	4.92752	4.72177	5.13881	5.10108	4.68974	5.13162	5.10832	5.11699	4.8919	4.8464	5.05461	4.98404	4.58901	5.39596	5.31908	5.13347	4.85148	4.76084	4.79916	4.55077	5.13015	4.67624	4.74742	4.69772	4.79657	4.95436	4.74734	5.09681
ARID3B	6.7858	6.51683	6.15199	6.76479	6.15164	6.63686	6.77548	6.50476	6.86849	6.50476	6.65089	6.33816	6.48516	6.52288	6.50476	6.61954	6.56572	6.55672	6.32237	6.36677	6.39812	6.42207	6.13911	6.44827	6.61711	6.51435	5.92211	6.63387	6.55086
ARID4A	5.49468	5.79445	5.96163	5.52442	6.25409	5.90171	5.27618	5.62155	5.60091	5.2976	4.96167	5.88982	5.67699	5.37067	5.58219	5.85465	5.58859	5.87804	6.22392	5.45292	5.94053	4.72092	4.71	6.45557	5.87261	6.17808	5.99161	6.13295	5.6074
ARID4B	5.32096	5.28656	5.28979	5.2726	5.34831	5.20575	5.44778	5.21814	5.23341	5.33209	5.31907	5.31369	5.30081	5.24019	5.38312	5.39757	5.34435	5.36011	5.13644	5.40292	5.29084	5.17115	4.95879	5.22794	5.37414	5.36371	5.34872	5.47507	5.34509
ARID5A	7.62958	7.29054	6.94494	7.17413	7.06975	6.76359	7.29016	7.35349	7.1752	7.27799	7.23457	7.43688	7.52583	7.018	7.20277	7.07101	7.35913	7.10487	7.00512	8.0254	7.59979	7.67596	7.48326	6.51304	7.73865	7.0056	6.97139	7.35467	7.31267
ARID5B	5.75241	5.76813	5.70169	5.59813	5.3603	5.43303	5.43942	5.44694	5.40951	5.57723	5.51795	5.43523	5.44296	5.3604	5.44952	5.69984	5.3098	5.35221	5.25765	5.83639	5.91247	5.76699	5.53866	5.30418	5.86628	5.33314	5.82477	5.67784	5.29393
ARIH1	6.19963549228333	6.50445656913333	6.38513	6.35303	6.42155498843333	6.34053	6.30645101541667	6.3456	6.30055153208333	6.0513	6.14774392176667	6.34306	6.28815252433333	6.147	6.06385	6.32713636553333	6.46153	6.40472483933333	6.53292	6.49411072591667	6.79062654208333	6.11894457091667	6.2339	6.33410532593333	6.47999431253333	6.34973	6.50288	6.73457598668333	6.34097
ARIH2	5.66213	5.73538	5.92463	5.94445	5.83799	5.74529	6.03117	5.91951	5.80814	5.745	5.7322	5.88247	5.90377	5.76252	5.95258	5.87116	5.97096	6.02784	6.27918	5.92842	6.05222	5.76408	5.68571	6.12582	5.84445	5.72799	5.94345	6.03123	6.20996
ARIH2OS	3.86451	3.56328	3.90736	3.90964	4.37507	4.50567	4.0923	3.86728	4.07487	3.6319	3.98044	3.9681	3.9372	3.75262	4.10942	4.16817	3.52628	4.04096	4.11399	3.75269	3.76421	3.97952	4.03514	4.16444	3.86059	3.97587	3.91479	4.6033	3.79286
ARL1	7.57896	7.95367	7.70640753053333	7.70093617983333	8.15686	8.03187599303333	7.44323601396667	7.52662986056667	7.37902500756667	7.50504799203333	7.64797	8.15704398706667	8.08239990576667	7.58510569946667	7.46229351673333	7.68523	7.61387957563333	7.93411628236667	8.61608726503333	8.14053107336667	8.47400615196667	7.83756990206667	7.25122174236667	8.82346	8.00366463866667	7.91019125123333	8.26619570596667	7.85009902563333	8.03317211543333
ARL10	4.88884	4.98228	4.95962	4.99573	4.80889	4.8687	4.81452	4.68471	4.87284	5.05035	4.72983	4.98206	4.87286	5.17581	4.65946	4.80973	4.72282	4.88311	4.75487	4.95964	4.99433	4.86268	4.77261	4.93884	5.11953	4.92151	4.82737	4.75692	4.95315
ARL11	3.40681	3.49007	3.46558	3.26653	3.85575	3.4431	3.09682	3.36576	3.43053	3.18083	3.18656	3.41069	3.12849	3.23053	3.26767	3.2493	3.28418	3.21022	3.14497	3.03953	3.00962	3.1874	3.11991	3.2363	3.01742	3.1223	3.30197	3.07238	3.18275
ARL13B	6.50763	7.06629	6.75403	6.34406	7.23985	6.60759	6.18695	6.06128	6.3893	6.20378	6.11263	6.43123	6.18914	6.1615	6.45486	6.55365	6.50513	6.64114	7.45764	6.92586	7.23929	5.2582	6.21744	7.54516	7.11177	6.76395	7.51969	6.45983	6.28122
ARL14	2.95901	3.0133	2.99964	3.14497	3.02741	3.09686	3.35464	3.31612	3.07777	3.03329	3.19653	3.10325	3.05272	2.95995	3.05535	2.86094	3.07924	2.94304	2.97942	3.00857	3.17291	3.12355	3.19847	3.07394	2.96416	3.03322	3.09831	3.14291	2.9924
ARL14EP	6.4971	6.65537	6.49554	6.59908	7.1392	6.92031	6.33812	6.48067	6.47638	6.10621	6.04462	6.58574	6.63184	6.5251	6.37758	6.23905	6.41116	6.9145	7.42243	6.76674	6.88001	6.34733	5.53959	7.61544	6.78426	6.57057	6.84422	6.87042	6.85934
ARL15	6.01013	6.43219	6.51433	6.49062	6.20372	6.24002	5.86529	5.84773	5.96307	5.79418	5.80375	5.93809	5.94806	5.64579	5.84167	5.71323	5.38238	5.70563	5.69662	5.83038	5.88856	4.50771	4.7832	6.06362	5.72727	5.38813	6.75699	5.31625	5.53343
ARL16	6.66346	6.33514	6.36635	6.51219	7.19155	6.77902	6.69006	6.96652	6.32059	6.68415	6.48085	6.82676	6.85281	6.54032	6.91056	6.94855	7.30966	6.48012	7.11957	6.38899	6.55359	6.91789	6.66645	7.14031	6.00382	6.58617	6.20396	6.74994	7.05455
ARL2	9.12664	8.89066	9.05428	9.03982	9.12038	9.09761	9.1606	9.21069	9.01501	9.19223	9.14023	9.10619	9.17524	8.94996	8.78549	8.62945	9.13941	8.91918	8.85293	9.18838	9.02541	9.29725	9.46548	9.19946	8.54057	8.9485	9.17961	9.11731	9.29711
ARL2BP	8.61822	8.30116	8.30421	8.41444	8.40069	8.24029	8.43701	8.111	7.77955	8.37837	8.26693	8.42736	8.39612	7.53215	8.08227	8.33097	8.48015	8.27693	7.98676	8.33528	8.55736	8.50996	8.76842	8.74991	7.66596	7.76553	8.83646	8.20749	8.4442
ARL3	5.48707	5.57322014013333	5.35781337793333	5.70311487053333	5.44862826026667	5.60306395903333	5.68886	5.62024595556667	5.56624	5.65638131193333	5.63707	5.62864429246667	5.69266	5.91638272666667	6.0401	6.13554	5.94623713906667	5.74878496676667	5.64082933143333	5.46908748303333	5.54596489186667	5.92132	5.38698923743333	5.70287255463333	5.60139788786667	5.83780121406667	5.73661772273333	5.54861	5.79981774136667
ARL4A	8.88505	9.00074	9.46019	9.56485	9.23181	9.15116	8.60333	8.72663	8.4818	8.40177	8.51595	8.79	8.68335	8.01931	9.19555	8.89787	7.21695	7.40825	7.56067	8.44613	8.45811	6.94285	7.03984	7.81138	8.23617	7.36153	9.06641	8.22217	7.57142
ARL4C	7.84604	7.6879	6.77775	6.81107	6.60416	6.61531	6.07795	7.50154	7.39205	6.42822	6.35695	6.52311	6.59395	6.82576	7.16604	7.22603	5.94526	5.92578	5.63537	6.4369	6.51068	5.15207	5.06771	6.0854	5.28433	6.28894	7.18025	5.25228	5.49075
ARL4D	5.34864	5.36156	4.92801	5.23038	4.97139	4.99577	5.28959	5.18353	5.20799	5.39344	5.17934	5.18899	5.41564	5.21416	5.50759	5.51611	5.44895	5.29682	5.00892	5.28165	5.29418	5.26899	5.03914	5.37366	4.93165	5.17196	5.28147	5.20668	5.19814
ARL5B	5.15904	5.41314	6.04322	5.92946	5.52353	5.40721	5.30819	5.07116	5.01944	5.19672	5.29179	5.23595	5.21181	5.07562	5.45971	5.59626	4.95891	5.09206	5.34118	5.49748	5.66113	4.89637	4.84106	5.71827	5.74972	5.30417	5.71132	5.42447	5.06789
ARL5C	5.3943	5.35436	5.38912	5.3519	5.38198	5.09288	5.28742	5.28679	5.44028	5.44782	5.62595	5.18784	5.43974	5.22151	5.29604	5.57249	5.36981	5.30985	5.25967	5.33403	5.19426	6.05713	5.50015	5.2462	5.7391	5.25967	5.21837	5.11154	5.63664
ARL6	3.8689	4.50475	4.27342	3.93318	4.36659	4.10623	3.89925	3.81459	3.76036	3.79593	3.96097	4.04127	3.77943	3.89842	3.6911	3.86418	4.36562	4.09364	4.90921	4.12302	4.43118	3.68771	3.93157	4.97855	4.24063	4.16949	4.65376	4.03009	4.11184
ARL6IP1	9.64461	9.62812	9.65319	9.76087	9.90667	9.39444	9.07758	9.7232	9.20412	9.37211	9.21685	9.65169	9.51931	8.35361	9.54299	9.32206	9.31377	9.4697	9.46994	9.28242	9.51071	9.39282	7.54505	9.51795	9.01209	9.16164	9.62382	9.30574	9.50814
ARL6IP4	7.97823	7.87795	7.82372	8.26021	8.38151	8.20229	8.59992	8.37651	7.91761	8.22076	8.30457	8.39736	8.66402	8.80188	8.56611	8.40393	8.4748	8.20917	8.50075	8.24821	8.15406	8.87947	8.47414	8.34447	7.92572	8.23145	8.06055	8.31703	8.7288
ARL6IP5	11.1706	11.1646	10.8473	10.8445	11.1589	11.199	11.1155	10.8303	10.8084	11.059	10.9747	11.1119	11.0673	10.91	10.6662	10.7761	11.2827	11.3517	11.514	11.1902	11.3192	10.9782	10.3753	11.5546	11.1269	10.887	11.1577	11.0022	11.2298
ARL6IP6	5.83565	5.80518082416667	5.63228693226667	5.47229137223333	5.50587393063333	5.68338503363333	5.57984990866667	5.48219138143333	5.49132236976667	5.61770339466667	5.45614	5.66677	5.67492740426667	5.72668038836667	5.75936493806667	5.78770746663333	5.50448840706667	5.67745800196667	5.58916877343333	5.40194061176667	5.53546	5.46249016566667	5.23459235176667	5.89312564926667	5.53158	5.50205406673333	5.69431520786667	5.46752196386667	5.52786
ARL8A	7.55223	7.70072	7.487	7.15019	7.20483	7.19126	6.77033	7.29175	7.55035	7.26928	7.39164	7.22335	6.90555	6.59895	7.44148	7.37738	7.54093	7.25486	7.10197	7.46215	7.17154	7.46095	7.51541	7.24919	7.19043	7.29318	7.13042	6.96062	6.90744
ARL8B	8.70702	8.5799	8.6954	8.53398	8.73856	8.45916	8.23152	8.70059	8.29071	8.47377	8.41522	8.7654	8.65188	7.89137	8.56661	8.67452	8.67829	8.58144	8.78583	8.54508	8.79347	8.86719	8.49651	9.15014	8.16908	8.69419	8.73699	8.78089	8.77559
ARL9	4.59612	4.72695	4.79995	4.87954	5.05487	4.87193	4.99894	4.85894	4.88972	4.88421	4.76481	4.8965	4.99738	4.66663	4.56355	4.72137	4.57018	5.23447	4.73351	4.93609	5.00294	4.96976	5.23572	4.82672	5.0688	4.71373	4.6711	4.6627	4.66859
ARMC1	7.69925	7.95328	7.65582	7.2391	8.28282	7.95572	7.45832	7.74929	7.58289	7.09181	7.4747	8.0174	7.83356	7.33508	7.40007	7.69689	7.58835	7.89276	8.52052	7.99287	8.22733	7.60599	7.24698	8.35962	8.21548	7.88583	8.2026	8.02739	7.9084
ARMC10	7.467	7.73434	7.61638	7.59621	8.20705	7.96488	7.66155	7.81132	7.69877	7.49129	7.55233	7.95416	7.98674	7.71465	7.44809	7.51199	7.8401	7.84438	8.43163	7.79861	7.88396	7.83669	7.85873	8.30436	7.58188	7.73971	8.11018	7.98561	8.24637
ARMC12	4.59462	4.50375	4.38881	4.34404	4.30323	4.36991	4.04914	4.61959	4.57215	4.42108	4.92021	4.31722	4.26039	4.15513	4.28349	4.69475	4.42474	4.31363	4.13333	4.35077	4.17795	4.383	4.79408	4.21431	4.59709	4.34472	4.28956	4.6439	4.53541
ARMC2	3.56004	3.65709	3.801	3.53027	3.60862	3.4713	3.71405	3.46618	3.72518	3.52935	3.21107	3.53731	3.32338	3.55878	3.78826	3.77992	3.8668	3.87201	3.62374	3.51053	3.73084	3.63426	3.65187	3.37174	3.98469	4.06882	3.66265	3.70733	3.7201
ARMC3	3.56303	3.27959	3.42326	3.40308	3.34692	3.40474	3.39267	3.25578	3.63337	3.1973	3.47723	3.43935	3.40308	3.39603	3.26884	3.28083	3.51675	3.32951	3.31961	3.36504	3.34888	3.6727	3.46728	3.49656	3.62011	3.40397	3.40789	3.43129	3.35505
ARMC4	3.98471	4.04467	3.87159	3.60463	3.94254	3.91842	4.0984	3.78571	4.0718	4.06771	3.93157	3.86371	3.80864	4.16596	3.84847	3.97046	3.68446	3.89468	3.9925	3.93359	3.95219	4.07177	4.15266	3.97539	4.0147	3.89532	3.77452	3.79531	3.91528
ARMC5	6.57544	5.98562	5.8836	6.70525	5.94145	6.28199	7.31992	6.97021	6.71883	6.98018	6.7049	6.72562	6.92932	6.76793	7.23742	7.24305	7.07051	6.65859	6.30281	6.31067	6.22739	7.59806	6.58121	5.94592	5.45171	6.33428	5.99145	7.05413	7.04409
ARMC6	6.69003	6.46436	6.35308	6.67238	6.37866	6.14456	6.66953	6.50668	6.62441	6.58466	6.74273	6.36039	6.36287	6.89712	6.74344	6.76055	6.92186	6.42042	6.17247	6.48097	6.38943	6.7579	6.94363	6.31908	6.02995	6.59318	6.18363	6.63097	6.58417
ARMC7	6.03059	5.90318	6.34302	6.31372	5.88246	5.82822	5.91827	6.21015	6.1757	6.26864	6.36235	5.98471	6.07991	6.07599	6.07297	5.8922	6.25459	6.15315	5.87239	6.07853	5.84093	6.13231	6.38585	5.79565	5.73425	6.05311	6.01811	5.8316	6.2873
ARMC8	4.81950175258333	5.05832685483333	5.19092724838333	4.9818	5.07910321696667	4.87629454346667	5.14106983383333	5.22174	4.96074958198333	4.92184238421667	5.03877	5.02861	5.00566	4.69091004248333	5.11574062751667	5.07146	5.29934204416667	5.33761	5.80821378201667	5.28029664513333	5.53912	4.63767	4.69803	5.12727533933333	5.16361618158333	5.45981	5.22991123723333	5.42816472881667	5.2953
ARMC9	4.74484	4.78147	4.71419	4.89461	4.74366	4.72335	5.14385	4.95154	4.87093	4.92125	4.89309	4.72607	4.85712	4.75827	4.77573	4.78924	4.88286	4.77088	4.85928	4.73962	4.77531	4.94748	4.77738	5.47707	4.41515	4.63354	4.62583	4.89543	4.6625
ARMCX1	8.86782	9.0043	8.9992	8.77811	9.98099	9.76993	8.72805	9.02025	9.11318	8.77522	8.68064	9.56656	9.41463	8.75632	8.86927	8.66866	8.95094	9.50815	9.94833	9.47339	9.6342	9.03835	7.83977	10.059	9.2735	9.57399	9.39379	9.47458	9.22446
ARMCX2	9.1802	9.23078	9.46744	9.61538	9.70345	9.74128	9.1912	9.44285	9.32075	9.40697	9.29534	10.0826	9.95799	9.4492	8.50462	8.51438	9.31635	9.36084	9.60609	9.48289	9.55331	9.39004	9.01455	9.89081	9.30187	9.40559	9.37994	9.62473	9.42241
ARMCX3	7.85194	7.93764	7.9094	7.63901	8.46125	8.06851	7.32363	7.7712	7.33905	7.50622	7.65401	8.03813	7.74613	7.12457	7.45075	7.85224	7.80887	8.06798	8.12038	8.36111	8.57438	7.46459	7.28209	8.48226	8.12222	8.12614	8.44819	8.01233	7.68651
ARMCX4	4.40862	4.39766	4.38233	4.31931	4.40915	4.38248	4.35923	4.21837	4.40996	4.21942	4.3344	4.28879	4.24052	4.41982	4.46065	4.54556	4.34157	4.38598	4.67925	4.40997	4.51039	4.31525	4.66474	4.40953	4.82693	4.53115	4.47315	4.40703	4.35663
ARMCX5	5.14716	5.62314	5.76116	5.77486	6.00421	6.1214	5.204	5.57003	5.42356	5.18017	5.23767	5.87483	5.64999	5.42988	5.64304	5.64192	5.21218	5.38522	6.14921	5.43596	5.68017	5.2307	5.13528	6.25468	5.87067	5.67619	6.18027	5.64626	5.77624
ARMCX6	6.9856	6.80924	6.82855	6.8954	6.95162	7.04637	6.8252	6.76701	6.89092	6.86585	6.82767	7.0575	7.23111	6.93524	6.69607	6.63108	6.54797	6.76088	6.70137	6.83188	6.75514	6.94092	6.40603	7.11729	6.63315	6.84902	6.72891	6.60381	6.8045
ARNT	5.76217618058333	5.84467539948333	5.85526083816667	5.75977615928333	5.91672833616667	5.80742	5.68914178093333	5.86543	5.81505396101667	5.46769070861667	5.60809	5.83167413903333	5.769	5.60983427296667	5.81591200843333	5.83871500826667	5.94869847658333	5.85943693551667	5.76195578521667	5.93471	5.92710983803333	5.52052	5.87099257771667	5.84383	5.94996182213333	5.86089866788333	5.9583	6.02889	5.72692343131667
ARNT2	4.80754	4.89123	4.90063	4.99976	4.92661	4.8768	4.64513	5.04638	5.2544	4.89138	5.36392	4.78484	5.26676	4.93183	5.05176	5.00247	4.97172	4.66752	5.46633	4.82559	4.95802	5.03678	5.32261	5.05176	4.82753	5.00817	4.67035	5.27233	5.28766
ARNTL	5.79422	6.07776	5.7329	5.70528	6.09542	5.99033	5.77931	4.79472	4.99734	5.32168	5.32585	5.76922	5.55786	5.45756	5.86007	6.0059	6.19385	6.36492	5.62501	6.08817	6.22281	4.8626	4.87038	6.33209	6.30858	5.56142	6.80328	4.79543	5.37261
ARNTL2	4.88712693676667	5.02323109516667	5.01379510153333	5.08116279533333	4.73938416223333	4.83434	4.50224	4.74431962273333	4.72234581303333	4.99615	5.03603	4.58304	4.68239	4.87413746566667	5.03922042406667	4.69066	4.61713	4.49679623976667	4.76372356486667	4.68518374576667	4.74293431123333	4.76514	4.69854	4.78956	4.59429999506667	4.51883756046667	5.15984952416667	4.63021643976667	4.62945006653333
ARNTL2-AS1	2.90646	2.80838	2.96726	2.97039	2.97114	3.0016	3.13503	2.92773	2.931	2.99849	2.87038	2.80962	3.01501	3.13151	2.88923	3.03482	3.09953	2.91175	2.97204	2.90624	2.91341	3.09139	3.09014	2.97114	3.00215	2.95953	2.97918	3.12267	2.91502
ARPC1A	8.72807	8.63391	8.8717	8.78709	9.02125	8.81025	8.55163	9.20313	8.78629	9.0073	8.93067	9.02267	9.00601	8.28968	8.31794	8.43578	8.84662	8.65174	8.81385	9.00457	9.0587	9.04811	9.3167	8.88579	7.96388	8.85852	8.90425	9.30214	9.18348
ARPC1B	9.80246	9.57254	9.7649	9.89921	9.91884	9.97097	9.1533	9.48456	9.34255	9.90283	9.84319	9.63967	9.70997	9.26392	9.78947	9.79238	9.21705	8.99835	9.00042	9.37548	9.11473	8.90543	9.35728	9.23473	8.73653	8.89936	9.42846	8.94759	9.10454
ARPC2	10.6689839485667	10.7876	10.4746625469667	10.5285070113333	10.5765544923333	10.6050631363667	10.1222945473667	10.4450643602333	10.4681121579333	10.7296988298333	10.7729098267667	10.4792808652333	10.5177432038667	10.4134946350333	10.3808	10.3533	10.442	10.6090492847667	10.9257959193667	10.536	10.6596509804667	10.2125229573333	10.4089083412333	10.5842371054333	10.5293	10.2373434049667	10.4352	10.2101311164333	10.6685
ARPC3	9.7314	9.8182	9.36476	9.15805	9.99334	9.86064	8.36432	9.36947	9.26598	9.39033	9.54318	9.50846	9.33204	9.5266	9.78458	9.77266	8.8385	9.12406	9.63577	9.33202	9.38871	8.76545	8.60515	9.85982	9.36572	9.35864	9.59758	9.05405	9.15076
ARPC4	8.41568	8.16332	8.52729	8.2091	8.66921	8.28984	8.31861	8.59767	7.7213	8.40623	8.45445	8.61394	8.55543	8.15476	8.09241	7.97127	8.76344	8.02612	7.91632	8.49113	8.08769	8.81923	8.5	8.22302	7.75902	7.99025	8.39359	8.35937	8.75961
ARPC5	8.16395309633333	8.08495687313333	7.99332	8.04736	8.05963437826667	8.14606	7.66103710983333	7.77685903516667	7.86399	7.97664883516667	7.90096	7.93383669406667	7.95655	8.01693590453333	7.97343279373333	8.05471933396667	7.93447	7.96950373156667	8.22591338886667	7.98114708416667	8.16342542913333	7.81798	7.81729293063333	8.25925452996667	7.91802689256667	7.99438	8.37272	7.63164	8.12238423306667
ARPC5L	6.27368	6.39023	6.45813	6.43201	6.69618	6.41694	6.32879	6.34011	6.01948	6.36237	6.4407	6.48679	6.52701	6.16993	6.41958	6.37965	6.04193	5.96999	6.62778	6.44509	6.60507	6.24842	5.7899	6.58101	6.18514	6.01125	6.74326	6.34332	6.59496
ARPIN	5.86318154373333	5.58078073713333	5.70858719776667	5.77887618293333	5.66204	5.65196593656667	5.9386	5.97968981633333	5.90559528573333	5.70215685053333	5.80588	5.82815768116667	5.88214	5.98312640266667	5.69815	5.78879880803333	5.95186999183333	5.66623949223333	5.54199527346667	5.88165651816667	5.69629	5.84833	5.62392119886667	5.76431416043333	5.53826921816667	5.50863	5.77317739076667	5.91908846706667	5.91061582983333
ARPP19	7.88413143066667	7.81361842453333	7.75398	7.60402868173333	7.86631876766667	7.71332	7.46883664823333	7.77473	7.46996225646667	7.73657118253333	7.73762684923333	7.77799511666667	7.71977060303333	7.50489115486667	7.56391742613333	7.74816276086667	7.86520380876667	8.02743	8.17013	8.30783813603333	8.52530970493333	7.90462534636667	7.69149112703333	8.3154	7.84782429503333	8.10034431106667	8.30572	8.06897708936667	8.17265278896667
ARPP21	3.25724	3.27672686378333	3.21720809683333	3.11072	3.48904	3.3912	3.40806858033333	3.37165859481667	3.42303251678333	3.22332283311667	3.25561467098333	3.45225270301667	3.47437	3.39532623356667	3.23708762908333	3.18768233463333	3.2596	3.28456721048333	3.27389899796667	3.36081	3.33646	3.27132422226667	3.24640658836667	3.22647661788333	3.32578	3.24715	3.12653418713333	3.27127014706667	3.35805174963333
ARR3	5.8301	5.19267	5.21573	5.46688	4.94142	5.28361	5.456	5.54664	5.54999	5.79204	5.92659	5.41069	5.54251	5.55461	5.56732	5.53635	5.44821	5.58096	5.19041	5.35275	5.19264	5.78022	5.6687	5.42526	5.40952	5.54321	4.94372	5.44379	5.40291
ARRB1	5.78574507575714	5.83795935042857	6.00994488878571	6.02602334792857	5.89127798495714	5.88535	5.57859771241429	5.71098140118571	5.69293194565714	5.66840460522857	5.74123569347143	5.55227145294286	5.55558717015714	5.56475260654286	5.75891355531429	5.75580987808571	5.39250452708571	5.32941644651429	5.19139728548571	5.50523113127143	5.32356138211429	5.26968779444286	5.39513985922857	5.88291	5.30250686597143	5.07120825555714	5.96575182024286	5.46008776667143	5.43964018644286
ARRB2	7.48178	7.48311	6.83174	6.56202	6.40436	6.4985	5.27998	7.1393	6.92995	6.28809	6.41534	6.28949	6.19282	6.59294	7.66388	7.08464	6.72922	6.33682	5.70795	6.06259	5.74613	5.30379	5.81205	5.50368	5.36086	6.06897	6.74772	5.55409	5.78536
ARRDC1	5.45855	5.27857	5.31495	5.51151	5.52027	5.2738	5.47693	5.47502	5.52419	5.49395	5.36855	5.46133	5.34742	5.52284	5.58769	5.32757	5.41305	5.34397	5.07492	5.29948	5.20416	5.57596	5.35672	5.46026	5.09204	5.41084	5.45865	5.37901	5.31334
ARRDC2	7.99284	7.97018	8.69873	8.79202	7.73701	7.79599	7.97264	9.28607	8.92161	8.28004	8.4266	7.73859	7.8317	7.94828	8.44117	8.23632	8.28018	8.10422	8.02408	7.82754	7.70201	7.44881	7.67052	7.80346	7.70014	8.24711	7.42438	8.72131	8.18008
ARRDC3	8.122	8.55648	9.42352	8.95514	9.54783	9.10595	7.86344	8.50165	8.55648	8.46089	8.42449	9.10704	8.53071	7.36011	8.96556	8.84208	7.8115	8.38286	8.20663	8.2066	8.50165	7.94921	8.01992	9.4607	8.88814	9.26146	8.75291	8.98763	7.594
ARRDC3-AS1	5.08991	4.76641	4.34829	4.55768	4.50217	4.44699	4.57701	4.80869	4.72883	4.76641	4.64943	4.57271	4.62046	4.94338	4.66519	4.82512	5.25072	4.82111	4.55035	4.72538	4.72379	5.26268	4.99536	4.7724	4.73911	4.35077	4.63233	4.92322	4.79053
ARRDC4	7.77206	8.07636	6.66326	6.27641	7.11468	6.59403	5.94618	6.22662	6.59403	5.6849	6.02975	6.18446	6.12197	6.79486	7.07767	6.98546	6.4661	6.69492	7.44908	7.43798	7.50957	4.80211	4.76637	7.05358	5.88514	6.03429	7.93474	6.38265	6.53496
ARSA	5.82859	5.32689	5.57598	5.60182	5.34013	5.46833	6.01632	5.88731	5.59881	5.80938	5.65154	5.46837	5.55132	5.26436	5.70923	5.55242	5.98719	5.60524	5.29565	5.56451	5.32133	6.06724	5.37392	5.27219	5.15829	5.29201	5.08408	5.49816	5.6218
ARSB	4.14455	4.21046	4.27545	4.17022	3.9614	4.09781	3.66707	4.00765	4.02113	4.09012	4.13393	3.80287	3.71901	3.90695	3.8429	3.8617	3.87264	3.9904	4.0792	4.00679	4.04157	3.75402	4.06089	4.05857	4.00136	3.82653	3.95676	3.80636	3.90824
ARSD	5.75716	5.6703884713625	5.82229	5.95769	5.6698653723375	5.64354	5.6430511930375	5.82984	5.76066	5.7990505052625	5.8133938173625	5.83988	5.7945717251875	5.59268	6.01784	5.87896	5.83217	5.7459681261625	5.7113152556375	5.6271533750875	5.5397073263375	5.99101	5.7926521051625	5.6982597176125	5.6742200221125	5.70148	5.6472968173625	5.7910259212375	5.92779
ARSE	4.79437	4.47079	4.322	4.3519	4.41185	4.50237	4.55919	4.53306	4.81582	4.29889	4.65741	4.72583	4.69674	4.36563	4.2433	4.49372	4.74599	4.6932	4.3327	4.50488	4.58655	5.35509	4.7251	4.46486	4.77072	4.12617	4.56318	4.91381	4.67631
ARSF	5.9748	5.4718	5.41983	5.64206	5.35696	5.61179	6.29761	5.80545	6.06223	6.01285	5.82589	5.67286	5.73647	5.72958	5.80136	5.72166	5.89088	5.55431	5.2973	5.61496	5.29405	6.0081	6.21938	5.40008	5.66708	5.54695	5.09623	5.58131	5.68729
ARSG	4.74502	4.94979	4.86751	4.8562	4.5799	4.83127	4.60866	4.77287	4.93202	4.84786	4.60846	4.89463	4.61409	4.41968	4.77208	4.6113	4.60674	4.68177	4.3911	4.86017	4.77195	4.87507	5.12674	4.8909	4.93007	4.93917	4.80852	4.63304	4.49463
ARSI	4.21356	4.39271	4.2878	4.5756	4.12316	4.24205	4.45516	4.17467	4.31127	4.40442	4.89626	4.05216	4.30386	4.47229	4.55322	4.39167	4.20867	4.02114	4.16317	4.27346	4.09135	4.37305	4.30686	4.2182	4.33822	4.34289	4.2878	4.0336	4.22406
ARSJ	5.0584	5.47002	5.15246	4.80419	4.91911	4.95741	4.72497	4.92426	5.00989	5.0522	5.27722	4.95006	5.00154	4.81446	4.66027	4.64861	5.00349	5.2662	6.14679	5.92507	6.07837	4.91146	5.06881	5.42526	5.81066	5.44779	5.01663	5.13061	5.14313
ARSK	5.04585373736667	5.06572	4.90619386703333	4.87142239556667	4.77925828126667	4.90535272806667	5.06473959656667	4.92201892196667	4.93403	4.95134630743333	4.91322099413333	4.79904	4.95223234213333	4.91294387043333	4.82450760466667	4.89515	4.90663340216667	4.92959263206667	4.87494980193333	5.00586514396667	5.02488934786667	4.73319367466667	5.19142936393333	4.76725	5.19309	4.90478420193333	4.9111	4.87943855396667	4.91832
ART1	4.59313	4.40746	4.45690011203333	4.49346	4.26322	4.38564	4.69808	4.36911432013333	4.56715444156667	4.55584	4.52366262016667	4.42786	4.69419550876667	4.31377022296667	4.55632849213333	4.60043198546667	4.60178	4.48710706663333	4.56694688716667	4.67748	4.49922789146667	5.08703416013333	4.72499449806667	4.50326329316667	4.54414	4.69565	4.38219030136667	4.63322199843333	4.6742
ART3	3.56143	3.45022	3.28972	3.26251	3.3805	3.32723	3.45226	3.36923	3.3981	3.30611	3.34325	3.17568	3.23733	3.28771	3.31959	3.63076	3.23463	3.37506	3.23672	3.37331	3.32723	3.21229	3.73747	3.37291	3.22078	3.21143	4.67814	3.55575	3.32723
ART4	6.32817	6.61231	6.72923	6.36378	6.38267	6.1673	5.68278	6.75746	6.49896	6.32895	6.21659	6.50314	6.35066	5.45173	6.31762	6.08871	5.80951	6.11613	5.82001	6.12729	6.45874	5.49026	5.84644	6.57495	6.1852	6.51385	6.48763	5.84434	5.59568
ART5	6.06634	5.7398	5.75622	5.53541	5.51464	5.7239	5.86697	5.73821	5.96299	6.1136	6.20545	5.73304	5.66934	6.04927	5.73619	5.65049	5.75144	5.99466	5.73396	6.11304	5.70317	6.21782	6.12855	5.98029	5.87116	5.95685	5.49121	5.57041	5.97284
ARTN	5.12192293183333	4.75694762963333	4.79825	4.90781013913333	4.76998551416667	4.84614164723333	5.05375103866667	5.12623418333333	5.14094	5.1863	4.86642376996667	4.88034	4.99356	4.80742	4.91454122676667	4.92825	5.05674323333333	4.83697611806667	4.82790761936667	4.93215726516667	4.89158428533333	5.72792430486667	5.12293062356667	4.91664	4.63216	4.97999146146667	4.69681444653333	4.93035	4.98479493563333
ARV1	5.41354	5.46611	5.49162	5.56531	6.14779	6.20433	5.5269	5.21569	5.5822	5.3873	5.32393	6.08531	5.89363	5.55109	5.24279	5.60716	5.37936	5.61568	5.5846	5.5609	5.65788	5.39525	5.60079	5.75013	5.61325	5.35301	5.55091	5.3637	5.39611
ARVCF	7.07468	6.63607	6.75035860733333	7.04614791993333	6.69421531816667	6.81893	7.46991199213333	7.14032	6.98495361446667	7.26985716266667	7.09071	7.02256033976667	7.24758653696667	7.22461738336667	7.13325583273333	7.07587555063333	7.20811289346667	6.98566828423333	6.82822447146667	6.88905462886667	6.97525747493333	7.23778116673333	7.22796596396667	6.83078	6.82128	7.12022405993333	6.45171	6.98017152223333	7.25133990953333
ARX	4.83611	4.51909	4.62213	4.94127	4.42121	4.50989	5.0759	4.96221	4.66011	4.93198	4.84546	4.9068	4.99114	4.97105	5.20188	5.06806	5.0018	4.8228	4.7577	4.81095	4.69626	5.42141	4.82813	4.5192	4.5904	4.9453	4.63585	4.79742	4.94659
AS3MT	4.85969	4.62775	4.39859	4.4547	4.47264	4.18237	4.52025	4.42002	3.83873	4.48708	4.57543	4.33858	4.18674	5.34682	4.04519	3.89252	4.95428	4.79287	5.21147	5.10973	5.17351	4.83604	4.89635	4.93218	4.68309	4.36865	4.45351	4.4474	5.08085
ASAH1	8.44167	8.45153	8.20758	8.04147	8.479	8.39546	7.652	8.48194	8.52967	8.10554	8.06544	8.29627	8.13237	8.01548	8.28228	8.41581	7.98827	8.1371	8.28598	8.03542	8.123	8.04906	7.86411	8.60919	7.7812	8.02273	8.22981	7.90964	8.03246
ASAH2B	4.12173	3.92896	4.13827	3.92153	4.09633	4.03124	4.07883	4.19005	4.15201	4.21103	3.98609	4.07429	4.3542	4.3033	3.8824	4.14122	4.13672	3.9257	4.70502	3.99941	4.03806	4.1963	4.13557	4.61254	3.84803	4.0107	4.12197	4.07009	4.35901
ASAP1	7.39356	7.48127	7.86634	7.77063	7.16441	6.98802	6.84709	7.26935	7.05188	7.06008	7.04927	6.98682	6.85822	6.43117	7.54618	7.48105	6.95296	6.98292	6.67221	6.78352	6.97614	6.17502	6.45446	6.42984	6.80597	6.81788	7.48341	6.79994	6.577
ASAP1-IT1	5.42672	5.84196	5.48778	5.62756	5.47532	5.41679	5.29304	4.84852	5.21235	5.18806	5.54657	5.10636	5.08759	5.1456	5.45551	5.456	4.93926	5.20658	4.73688	5.0485	5.24566	4.5782	5.08146	4.53585	5.44029	5.30921	5.34097	4.95101	4.75217
ASAP1-IT2	4.19896	4.5603	4.43765	4.11208	4.14271	4.27451	4.00156	3.81825	4.03363	4.00773	4.38599	4.138	4.19822	4.19389	4.75918	4.45276	4.31384	4.16369	4.02748	4.01271	4.12186	4.16825	4.02085	3.8555	4.18781	4.29718	4.10022	3.85848	4.06061
ASAP2	8.18591	8.4666	8.39185	8.39883	8.4322	8.6854	8.49626	7.78136	7.91735	8.26337	8.38071	8.48167	8.43573	8.1203	8.33294	8.54581	8.3769	8.72169	8.99305	8.72184	8.83393	8.04526	8.10089	8.98297	9.16812	8.79938	8.51461	8.22429	8.43727
ASAP3	6.86722	6.63898	7.09058	6.81066	7.37163	7.28247	6.88013	6.76842	6.79545	6.62766	6.59511	6.76679	6.95343	6.31667	6.83644	6.66863	6.68357	6.77711	6.40518	6.44828	6.51058	6.19281	6.35149	6.85329	6.65117	5.87543	6.95345	6.67566	6.58728
ASB1	4.63554	4.57145745753333	4.45521	4.6844	4.66182748636667	4.57728	4.74226	4.64852883056667	4.55980160266667	4.71534	4.68041533483333	4.62483	4.66357863236667	4.46786	4.70032470633333	4.41566307156667	4.69640758273333	4.58813903953333	4.98717177976667	4.73497	4.87711691323333	5.28029217203333	4.67047527303333	4.68535	4.77021335836667	4.76537	4.49006	4.73201353326667	5.34783239286667
ASB10	4.53602810403333	4.41360126883333	4.47061	4.45407598523333	4.35914	4.33714678293333	4.38629640963333	4.51859	4.67592817276667	4.76664702183333	4.55066485073333	4.44451327723333	4.37544045363333	4.62726	4.21866321166667	4.26091	4.51310870596667	4.45467289296667	4.41448024336667	4.59199	4.48586	4.66667	4.82340965056667	4.43340513803333	4.50108197526667	4.49897	4.39425	4.40314	4.52618
ASB11	3.50201	3.52883	3.607	3.52477	3.71861	3.42941	3.72813	3.48623	3.65929	3.81566	3.53274	3.64623	3.69035	3.5021	3.56944	3.50138	3.59846	3.6013	3.3637	3.62644	3.607	4.29405	3.77965	3.7024	3.52096	3.80447	3.66265	3.56018	3.71525
ASB12	6.00884	5.94681	6.1213	6.38992	5.93834	5.97602	6.5888	6.16115	6.13241	6.09269	6.28264	6.09269	6.23633	6.03607	6.60278	5.80304	5.89325	6.09269	5.83253	5.72801	5.67614	6.69329	6.29791	5.88651	5.95209	6.05086	5.89358	6.03731	6.09269
ASB13	6.78431	7.24681	7.1595	7.04251	7.23886	7.08865	7.0932	7.3596	7.30388	6.99071	7.03081	6.89033	6.83485	6.19227	7.00503	6.53156	7.09981	6.99825	7.14117	6.60105	6.90522	7.09706	6.82425	7.23319	7.19747	6.46098	6.8834	7.27092	7.57755
ASB14	4.19431	4.14914	3.93647	4.19436	3.99905	4.08627	4.4044	4.23865	4.45817	4.38047	4.11499	4.08768	4.27616	4.5836	3.99939	4.15246	4.35887	4.12554	4.0661	4.14206	4.01967	4.23349	4.40936	4.07074	4.26695	4.16387	4.13992	4.03093	4.05128
ASB15	4.3046	4.12238	4.1579	4.0988	3.89077	3.85096	4.11245	4.07995	4.0988	4.27465	4.20619	3.88015	4.08289	4.26156	4.10656	4.11656	4.0988	4.27868	4.10464	4.00797	3.98546	4.1153	4.27919	4.0988	4.06073	4.01591	3.79942	4.23009	4.23062
ASB16	7.18591	6.86418	6.81035	6.3928	6.5075	6.56723	6.85169	6.79149	7.09773	7.04104	6.95117	6.70647	6.58234	6.86535	6.31237	6.60124	6.75096	7.17443	6.64681	7.05926	6.95226	7.11849	7.38801	6.8347	7.18069	6.69415	6.38331	6.77506	6.9967
ASB16-AS1	3.96306	3.84207	3.98128	3.80165	4.09451	3.67858	3.81866	3.80796	3.99276	3.83085	3.71694	4.03055	4.16558	3.79952	3.69336	3.6945	3.96634	3.72892	3.82132	4.06619	3.72367	4.02527	4.07295	3.92839	3.65514	3.59757	3.8328	3.73187	3.78044
ASB17	3.23795	3.18432	3.2002	3.17182	3.04425	3.25823	3.24198	3.09722	3.22939	3.17142	3.29641	3.14935	3.14872	3.56089	3.18624	3.20729	2.98911	3.23091	3.27073	3.21527	3.22939	3.18424	3.20729	3.23966	3.51044	3.15677	3.14687	3.22957	3.28127
ASB2	5.67437	5.63806	5.69457	5.66445	5.97541	6.14451	6.68932	6.1852	6.06149	6.69156	6.80918	6.60521	6.81579	6.68477	5.29389	4.56789	7.05934	7.08308	7.21196	6.62495	6.37899	7.54995	7.63413	7.19257	6.84544	6.18422	5.07439	6.83699	7.35352
ASB4	3.42182032258333	3.34829	3.35662	3.41874	3.28147482206667	3.34271315386667	3.53830178436667	3.51639959941667	3.50329126891667	3.43385794288333	3.50163541778333	3.40852	3.45621780391667	3.7106	3.52207	3.55269	3.4316	3.50887	3.36711664801667	3.39445482526667	3.40964844643333	3.51693	3.53933617403333	3.37089757206667	3.40736	3.4044	3.34927243548333	3.36252932403333	3.44194
ASB5	3.08366	3.13985	3.12959	3.03103	3.03978	3.10973	3.1752	2.99622	3.08366	3.05525	3.04243	3.07045	3.02477	3.32202	3.07996	3.22432	3.02325	3.06666	3.05245	3.13592	3.05874	3.10694	3.14683	3.08366	3.08366	3.09962	3.02472	3.11508	3.08366
ASB6	5.71179	5.48817	5.96053	6.18649	5.48138	5.71366	5.67637	5.99958	5.9804	6.03101	6.0771	5.82901	6.04298	5.53917	5.91388	5.8986	6.28062	5.92271	5.86715	5.71792	5.65483	6.27944	6.24644	5.78544	5.92553	5.87203	5.41894	5.86188	6.45533
ASB7	4.78631	5.09754	5.17075	5.07888	5.06785	5.20375	5.07646	5.09633	4.91017	4.93757	5.21091	5.08862	5.0852	4.49322	4.90066	4.96387	5.12741	5.33147	5.07724	4.98226	5.17888	4.48046	4.83096	5.39618	5.38894	5.04877	5.17573	5.25462	4.81462
ASB8	5.73217	5.86243	6.06207	5.89276	6.19685	6.16945	6.14172	5.74041	5.58394	5.83757	5.76177	6.23859	6.15158	5.3331	5.59248	5.41946	5.82997	5.94951	5.9125	5.73523	5.96886	5.93337	6.41418	6.09295	5.23847	5.69627	6.22701	6.04804	5.7642
ASB9	4.6074	4.55944	4.42044	4.01091	4.40565	4.45761	3.73876	3.8022	4.17129	4.01722	3.83371	4.01632	3.83689	3.81695	4.06296	4.5117	3.66747	3.90557	3.70993	3.97952	4.21279	3.79294	3.73815	4.11111	4.01609	4.10443	4.73957	3.68172	3.79241
ASCC1	6.83204	6.85	7.05429	7.1041	7.31747	7.07348	7.14541	7.3229	7.02505	6.51752	6.39195	7.12262	7.18259	6.18001	7.16816	7.13586	7.29093	7.18948	7.40549	6.91625	7.01787	6.62992	6.48998	7.23677	7.54959	7.60798	7.13767	7.26375	7.45443
ASCC2	6.95685	6.81423	6.90361	6.93354	6.57578	6.64195	7.02798	7.09194	6.81865	6.73443	6.72826	6.80219	7.02488	6.28801	7.14655	7.00644	6.95344	6.79306	6.68893	6.92099	6.64363	7.20665	7.60928	6.66925	6.42946	6.26642	6.98526	6.85976	7.09039
ASCC3	5.71911	5.71795	5.70675	5.81484	5.61742	5.45944	5.12366	5.65992	5.58188	5.4653	5.36726	5.6328	5.4653	5.40074	5.43389	5.58579	5.26983	5.58487	6.08128	5.95611	6.1324	5.25274	5.40503	5.95009	5.72957	6.08885	5.89849	5.77791	5.52876
ASCL1	4.00289	3.92776	3.85054	3.99931	3.75166	3.95358	4.12745	4.05246	4.11285	4.0102	3.96729	3.87759	3.95032	4.10474	3.97274	3.9861	4.01766	3.98708	4.05637	4.05853	3.94049	4.37533	4.19561	3.98989	4.10518	4.00658	3.94944	4.18693	4.11495
ASCL2	4.14198	4.1357	3.98477	4.26373	3.87162	3.94616	4.23164	4.44758	4.27932	4.18171	4.21102	4.09576	4.41298	4.42222	4.21055	4.28538	4.32615	3.98292	3.94831	4.11893	3.85898	4.73854	3.96533	3.96629	3.75682	4.06529	3.74153	4.18937	4.40922
ASCL3	4.88733	4.66859	4.53508	4.15441	4.28176	4.53628	4.10139	4.15066	4.87708	4.54816	4.92647	4.34103	4.24031	4.3836	4.27003	4.29384	4.34555	4.3872	4.06089	4.66912	4.22758	4.22192	5.10508	4.22662	4.50998	4.46212	4.15983	4.35454	4.2878
ASCL5	3.99839	3.63731	3.56427	3.88079	3.60487	3.57518	4.30515	3.64224	3.58369	3.98553	3.61689	3.58852	3.85272	3.70472	3.8807	4.00192	3.96967	3.77393	3.28851	3.51227	3.5464	3.74037	3.93896	3.60649	3.64099	3.70394	3.39848	3.79983	4.00864
ASF1A	6.02632	6.20226	6.24457	5.8162	6.66303	6.53265	5.90784	5.72337	5.64465	5.63312	5.66755	6.66069	6.44411	6.12388	5.61299	5.62524	5.93677	6.10209	7.1762	6.28076	6.57443	6.05557	5.93131	7.58255	6.27079	6.45267	6.42433	6.23782	6.58769
ASF1B	5.06486	4.68605	4.73352	4.70496	4.71131	4.77174	4.32675	4.6523	4.8792	4.85459	5.04754	4.58785	4.44532	4.83796	4.74833	4.68593	4.68632	5.02689	4.33481	4.41815	4.42723	4.54503	5.16473	4.60012	4.75997	4.78584	4.30666	4.48474	4.55884
ASGR1	4.50726	4.49524	4.73068	4.75866	4.43765	4.56012	4.82795	4.49194	4.41096	4.56394	4.64615	4.76673	4.65846	4.44965	4.51659	4.98431	4.67263	4.34378	3.94271	4.363	4.37471	5.29421	4.47067	4.24921	4.02099	4.06522	4.5144	4.62918	4.57975
ASGR2	6.08436	5.65205	5.47835	6.00388	5.53259	5.67367	5.81522	5.84975	6.07892	6.0772	5.77535	5.58195	5.57249	5.71471	6.1817	5.92679	5.5234	5.91686	5.56865	5.58163	5.59746	6.35861	6.1023	5.59894	5.56043	5.72071	5.14095	5.91172	5.90797
ASH1L	6.41717	6.54633803853333	6.49255792926667	6.52825	6.65731358326667	6.59050918066667	6.48521891916667	6.42068350446667	6.43458013066667	6.53221981233333	6.53032774696667	6.54316771316667	6.57647	6.50102485826667	6.63327802533333	6.72534	6.83265171913333	6.70909889206667	6.48818078726667	6.55833518286667	6.59526068636667	6.46124	6.31669	6.32124156626667	6.81244635356667	6.96809	6.43511136703333	6.86218503246667	6.44985555966667
ASH1L-AS1	5.12032	5.21469	5.71742	5.61912	5.47636	5.47178	5.54882	5.22001	5.28551	5.26856	5.06775	5.57702	5.50383	5.54251	5.40208	5.40208	4.79472	5.56429	5.64247	5.19216	5.33651	5.6188	5.6302	5.67356	5.74233	5.14755	5.34442	5.40024	5.51214
ASH2L	8.39426	8.50782	8.60763	8.80885	8.55565	8.64537	8.68219	8.75357	8.40624	8.45339	8.51392	8.70802	8.88791	8.5331	8.5585	8.67345	8.58955	8.5916	8.65097	8.44343	8.4521	8.91704	8.35747	8.70657	8.60763	8.4379	8.95218	8.7225	8.92737
ASIC1	4.69433	4.55149	4.36719	4.42942	4.42196	4.4676	4.39493	4.30207	4.61798	4.45316	4.43237	4.38392	4.33812	4.51845	4.42049	4.19288	4.3968	4.46084	4.31004	4.39557	4.28612	4.33704	4.59656	4.64313	4.43311	4.44195	4.512	4.2608	4.41182
ASIC2	4.62052	4.32818	4.34104	4.35213	4.25545	4.31174	4.35213	4.44435	4.69172	4.24275	4.53284	4.32506	4.44715	4.4415	4.66709	4.55542	4.09043	4.27678	4.02633	4.72438	4.25839	4.76118	4.38106	4.2443	4.22661	4.21453	4.25114	4.5559	4.06342
ASIC4	5.56374	5.17021	5.10697	5.22831	5.16862	5.1613	5.71519	5.51946	5.46286	5.49621	5.17855	5.2788	5.52651	5.84078	5.30342	5.44064	5.54485	5.60441	5.00656	5.33207	5.10218	5.71271	5.61468	5.17953	5.41379	5.22194	5.16777	5.44638	5.62329
ASIC5	3.20222	3.30316	3.2208	3.05368	3.10228	3.2055	3.27316	3.32072	3.33396	3.33269	3.43437	3.30995	3.23668	3.51032	3.16389	3.18129	3.26571	3.12893	3.23237	3.22737	3.2773	3.15206	3.32144	3.25825	3.38764	3.14167	3.28287	3.20913	3.48252
ASIP	3.86973	3.85499	3.84108	3.86973	3.75527	4.04472	4.55351	3.74916	3.90532	3.90003	3.96215	3.89513	3.90281	3.95936	3.82149	3.74333	3.88394	3.81627	3.63543	3.84437	3.77266	4.14958	3.90933	3.86973	3.89391	3.74416	3.99596	3.83222	3.77612
ASL	6.50507	6.42798	6.84894	6.91633	7.24299	7.3034	6.50591	7.19257	6.98186	6.81677	6.64543	6.9878	7.23115	6.39299	6.70432	6.28374	6.85015	6.84505	6.84505	6.6489	6.55359	7.1432	7.01757	7.00074	6.97554	6.36946	6.85582	7.03626	6.75825
ASMT	3.9422	3.62938	3.85924	3.97149	3.65682	4.02361	4.04711	4.19793	3.93592	4.021	3.92346	4.01055	3.94543	4.1501	4.10055	4.02783	4.32985	3.86169	3.9313	3.96561	3.74451	4.1332	3.92649	3.85965	3.81036	4.03524	3.72886	3.98863	4.11321
ASMTL	7.31851500953333	7.59240328916667	7.61113484566667	7.89202	8.15482124183333	8.16113568766667	8.30779	7.91443290776667	7.75193	7.64061958756667	7.68989113873333	8.16022432793333	8.31549688693333	7.30515903926667	7.57667961716667	7.36464695753333	8.01163173473333	8.05835	8.24547755406667	7.78455374083333	7.87138	8.48155	8.34069245826667	8.17451714993333	7.94643	7.51312112686667	8.33254	8.08132724213333	8.42500186756667
ASMTL-AS1	5.50743	5.39872	5.38274	5.27377	5.21587	5.21361	5.61108	5.48895	5.53336	5.6678	5.57972	5.28646	5.5118	5.49879	5.55638	5.48452	5.45953	5.28925	5.29324	5.41491	5.11767	6.30172	5.80037	5.35766	5.51891	5.67529	4.9664	5.44557	5.49555
ASNA1	7.83591	7.74354	7.7428	7.67968	7.88096	7.96508	7.13859	7.93052	7.65389	7.61273	7.51952	7.57403	7.71264	7.37369	7.62879	7.50859	7.59828	7.40094	7.60368	7.63179	7.40664	7.77786	7.77838	7.92568	7.3259	7.49189	7.74953	7.54046	7.7148
ASNS	4.9623	5.10875	4.96232	5.24212	5.23313	5.38493	5.18472	5.08893	4.99485	4.99105	5.1557	5.22822	5.21329	5.17531	5.10171	4.97144	5.24675	5.25661	5.69409	5.27387	5.30134	5.34877	4.9185	5.30655	5.2501	5.18071	5.12551	5.61575	5.61277
ASNSD1	7.79916	8.36388	8.24391	8.38546	8.74121	8.5685	8.40846	8.3268	7.9556	7.61102	7.92861	8.32063	8.5154	8.27199	8.0661	8.25332	8.37968	8.70162	8.77309	8.12791	8.5171	7.81516	7.77225	9.05231	8.54639	7.9671	8.59444	8.5135	8.22463
ASPA	5.13336	5.3455	4.51416	4.75052	5.25465	5.35856	5.25868	4.50904	4.70227	4.39962	4.49687	4.97243	5.07411	5.07125	5.17438	5.16323	4.48323	4.77104	4.88697	5.32915	5.78295	4.18255	4.65826	5.89138	5.19261	4.20912	6.33893	4.75882	4.62259
ASPDH	6.27839	6.12176	6.0751	6.42159	5.41815	5.85241	6.85635	6.50411	6.46615	6.43341	6.45184	6.23214	6.5371	6.68367	6.53349	6.43466	6.25458	5.98684	6.00337	5.85946	5.88318	6.96117	6.32831	5.95523	5.82957	6.54386	5.94746	6.26148	6.33025
ASPG	4.61002	4.40044	4.4991	4.4032	4.56721	4.57469	4.85772	4.70829	4.72536	4.80498	4.80998	4.58058	4.52524	4.58823	4.53227	4.46295	4.45163	4.46141	4.45955	4.61688	4.50614	5.19264	4.85169	4.5074	4.4956	4.5112	4.312	4.37501	4.70578
ASPH	5.95299075492222	5.98725781936667	6.13136572746667	6.09589581523333	6.05561195844444	6.03587472875556	5.7744	5.97019183414444	5.95663621845556	5.76858459166667	5.85480420622222	5.90399167444444	5.83928606122222	5.85103207097778	5.95349407418889	5.95664499486667	5.95546981688889	6.08923511434444	6.14985572512222	5.96686	6.13774	6.08175879181111	5.75698672936667	6.25055	6.04953799503333	6.22951955185556	6.26335757848889	6.12294	5.90234363345556
ASPHD1	4.84476	4.82744	4.75391	4.82216	4.60257	4.78317	4.81775	4.6542	4.76055	4.92437	4.7817	4.65374	4.57896	4.88833	4.42035	4.67216	4.73396	4.73309	4.5118	4.74371	4.62507	5.43646	5.06509	4.64041	4.74061	4.6827	4.59985	4.82779	4.7401
ASPHD2	4.40016	4.55626	4.35702	4.50534	4.29969	4.19575	4.08278	4.33678	4.24386	4.09426	4.19382	4.12312	4.14442	3.7947	4.21093	4.4165	3.98272	4.09824	4.01511	4.10862	4.09651	3.91019	4.47412	4.20187	4.05073	3.91427	4.37993	4.09669	4.14559
ASPM	3.33952756366667	3.53879631103333	3.66963	3.55695	3.43757653543333	3.49598411703333	3.4282	3.50555568226667	3.37743	3.53301	3.58765193356667	3.28774695233333	3.37391051003333	3.4512	3.40079	3.30546751336667	3.285	3.1954	3.24669	3.24215	3.30981950156667	3.47627742226667	3.43117979743333	3.35135422433333	3.42324263136667	3.38110760153333	3.32222	3.29061962146667	3.32467581583333
ASPN	10.1785	10.26	9.57171	9.36251	10.5305	10.3048	9.58465	9.75985	9.60221	10.4816	10.4664	10.5879	10.3836	9.57025	8.22335	8.42956	10.2462	10.3804	10.7141	11.0504	11.2751	10.3808	9.94163	11.5164	9.68614	9.129	9.77721	10.2233	10.4931
ASPRV1	5.28754	5.28509	5.26206	5.19978	5.10824	5.16152	5.67976	5.30156	5.47694	5.28509	5.22651	5.08717	5.35097	5.70652	4.99126	5.25763	5.50935	5.28509	5.33249	5.20471	5.33694	6.14862	5.11867	5.24091	5.2652	5.33543	5.11154	5.2164	5.49651
ASPSCR1	5.07655	5.21835	5.5618	5.82052	5.51231	5.5658	5.46891	5.68726	5.40055	5.26618	5.85751	5.62958	5.51532	5.16498	5.4585	5.73769	6.01301	5.49498	5.47462	5.44145	5.48328	5.94536	5.73521	5.54251	5.63192	5.10947	5.58177	5.34992	6.02965
ASRGL1	6.0549	6.16842	6.32653	6.37803	6.23574	6.24736	6.91292	6.21207	6.35846	6.03099	6.08387	5.94182	6.07467	6.07032	5.84662	6.02918	5.76777	5.84666	6.43011	5.83891	5.84822	5.26935	5.88729	5.61606	6.56902	5.27441	6.60889	5.79577	6.16009
ASS1	8.60375	8.5107	9.57969	9.61597	9.66023	9.69714	9.57887	8.97627	8.68572	9.06811	9.07766	9.39883	9.60924	9.11335	8.89663	8.84585	8.95576	8.82027	9.52164	8.38441	8.16641	9.16083	8.94713	9.05384	8.9206	8.78185	9.58066	8.81021	9.60846
ASTE1	5.43435	6.0678	5.96781	5.99433	6.25279	6.1358	5.52397	6.11067	5.66916	5.88722	5.79198	5.94695	6.17755	5.65289	5.78838	5.72316	5.65319	5.63256	5.67391	5.34032	5.14607	5.10535	5.48427	6.31068	5.71941	5.34232	6.15916	5.87128	5.20728
ASTN1	3.55976	3.35847	3.43327	3.35974	3.2457	3.43851	3.35848	3.51443	3.40856	3.45376	3.7296	3.42129	3.43912	3.45376	3.63162	3.3071	3.62329	3.45376	3.42735	3.41495	3.54717	3.62376	3.34123	3.22817	3.59891	3.82249	3.53181	3.43546	3.57586
ASTN2	4.40785177456667	4.47873817833333	4.39826	4.37908930163333	4.41013175573333	4.40589	4.22926034123333	4.57358	4.38912	4.44279447343333	4.35024197076667	4.52397019183333	4.55367	4.59761383446667	4.35695265153333	4.40362	4.41252018183333	4.27054	4.50921626633333	4.54282	4.64546	4.70623518773333	4.56150571973333	4.48255171573333	4.37179202376667	4.34609	4.52644258893333	4.50017776273333	4.64182558946667
ASUN	6.51724	6.82546	6.91625	6.75109	7.03755	6.87002	5.5749	6.39211	6.48903	6.30026	6.33126	6.7264	6.48872	6.56788	6.62615	6.75271	6.08777	6.65649	7.13845	6.77346	7.05782	5.50559	4.96661	7.13067	6.8497	7.01736	6.95157	6.69676	6.29755
ASXL1	6.25076826216667	6.40073	6.42859303106667	6.39436	6.34791	6.35136436813333	6.16346508428333	6.17411	6.12921	6.23492	6.31598565466667	6.26962968908333	6.20521446881667	6.19412378228333	6.37941872401667	6.32882	6.24392	6.32294333871667	6.20964795228333	6.22564	6.25920342068333	5.96645009953333	5.96909	6.08686448476667	6.49386	6.47897716266667	6.34197	6.25037	6.11449537423333
ASXL2	5.18818946743333	5.33448939111667	5.48027872318333	5.39482255971667	5.36582	5.23467206223333	5.15518	5.25959043376667	5.22106586481667	5.30421680271667	5.16663	5.25122481476667	5.18222117853333	5.35487492258333	5.26785973961667	5.23568870956667	5.19006862373333	5.16745780343333	5.28682	5.08568411533333	5.04079584668333	5.10175464371667	5.21184864211667	5.20714839806667	5.27799091146667	5.18116878476667	5.11045532158333	5.2724	5.15381155081667
ASXL3	4.44376	4.54954	4.71655	4.62747	4.85563	4.9145	4.70009	4.42654	4.65717	4.95048	5.01149	4.83709	4.73177	5.0219	4.54186	4.34519	4.54808	4.77311	4.73866	4.71991	4.69111	4.46665	4.97344	4.77416	5.17764	4.75066	4.81294	4.7482	4.43635
ASZ1	3.04124	2.84498	3.02875	3.07322	2.93285	3.04124	2.93016	2.89013	3.02741	2.9787	2.847	3.01192	2.83492	3.45376	2.98207	2.99266	2.99878	2.91971	2.99285	2.87038	2.92878	3.04152	2.92348	2.86877	2.83654	2.83362	3.00711	2.97555	2.94066
ATAD1	6.85445	7.02282	6.72325	6.78244	7.19332	7.15732	6.77972	7.17734	7.04132	6.5618	6.73218	7.19529	7.13376	6.55018	7.01487	7.0984	7.16975	7.36936	7.93111	7.45615	7.5302	7.1649	6.74914	7.70618	7.56983	7.59522	7.48288	7.48831	7.77892
ATAD2	4.42485	4.89121	4.75176	4.77376	4.87715	4.78763	4.50194	4.75506	4.69394	4.60543	4.64894	4.78708	4.72798	4.86532	4.58658	4.66309	4.6628	4.61685	5.52523	4.82836	5.06369	4.23016	4.40737	4.82738	4.93851	4.82428	4.7503	5.13716	4.74736
ATAD2B	4.57381	4.78539904343333	4.85429573336667	4.85622	4.90351	4.69056286433333	4.35366330143333	4.51061933513333	4.30039	4.4054	4.51404409443333	4.57124220106667	4.50722026546667	4.90094403663333	4.66255495086667	4.69128	4.64367200646667	4.59914784436667	4.66536236026667	4.68698694963333	4.87194331743333	4.40591152266667	4.46531	4.60766537576667	4.78953	4.96380522836667	4.77841567623333	4.56824	4.34112
ATAD3A	7.2761	6.65895	7.04102	7.31451	7.04063	6.8586	7.4128	7.04191	7.0954	6.97587	7.4243	7.12034	7.19378	7.35367	7.30459	7.16214	7.28415	6.99626	6.83256	7.16896	6.93905	7.1763	7.04191	6.77356	6.62572	6.60976	6.82279	7.13492	7.35187
ATAD3B	6.44938	6.04395341533333	6.13627	6.09453973956667	6.14366114596667	6.16033	6.16401153753333	6.10671	6.34007921786667	6.54609303796667	6.38192	6.21937161943333	6.17889260033333	6.63335001513333	6.2362	6.32546962356667	6.34904944093333	6.03502399606667	5.92414819666667	6.19585	6.07656078706667	6.49023047303333	6.55566237003333	5.93789383653333	6.02926167693333	5.98988406916667	5.94987663043333	6.23906253183333	6.35383
ATAD3C	5.38488	4.87654	4.86109	5.27361	4.74589	4.97428	5.77072	5.7626	5.24896	5.26245	5.34182	5.27905	5.45782	5.48144	5.61777	5.60684	5.9137	5.33897	4.99281	5.27335	4.99189	6.02626	5.40233	4.75438	4.91103	5.45348	4.9635	5.54947	5.85031
ATAD5	4.498	4.23253	4.03799	4.1433	4.20378	4.37547	4.34852	4.17825	4.53063	4.1679	4.38788	4.20485	4.33812	4.86167	4.30952	4.19012	4.17289	4.25944	4.14199	4.3389	4.10445	4.36595	4.75238	4.16292	4.47105	4.06168	4.0593	4.11217	4.3411
ATAT1	4.8607	4.75234	4.55997	4.77333	4.57576	4.68478	4.74272	4.6441	5.10443	4.89648	4.86677	4.82245	4.68744	5.14887	4.53813	4.64139	4.64994	4.75149	4.56219	4.75871	4.58506	4.6792	5.04015	4.71726	5.09239	4.59168	4.55614	4.72662	4.73077
ATCAY	5.61424	5.44654	5.23163	5.33379	5.06238	5.32746	6.01321	5.37667	5.82979	5.79552	5.29204	5.21686	5.7151	5.40873	5.50284	5.40873	5.26356	5.36232	5.44228	5.39242	5.33502	5.88238	5.56205	5.44311	5.42526	5.2116	5.27295	5.29862	5.31683
ATE1	4.80233	4.82664	5.06567	4.6622	4.88207	4.9311	4.71565	4.73538	4.8364	4.67275	4.85596	4.80849	4.61521	4.90111	4.63316	4.68481	4.68236	4.72432	4.88175	4.73487	4.90016	4.52553	4.74624	5.14802	4.97674	4.60513	4.93816	4.84819	4.60549
ATF1	5.80289838283333	6.17029	6.49699001553333	6.14381	6.83626694863333	6.45140308416667	5.49083043456667	6.00331758946667	5.81078801676667	5.70414748216667	5.72139255266667	6.55966666236667	6.22277137703333	5.49491638556667	6.04879462306667	6.03003	6.15144677263333	6.24825297183333	7.05797	6.13587831786667	6.43449	5.12762	5.34975760923333	7.17231447953333	5.94137210086667	6.44342387033333	6.9012	6.27562080486667	6.40377824406667
ATF2	5.36275094003333	5.40940702916667	5.75	5.48425	6.17247330103333	5.51240597463333	5.44167	5.47822	5.20584248186667	5.39674377703333	5.33496895546667	5.77373742193333	5.50113891806667	5.3675	5.46923716696667	5.41644906286667	5.48615458543333	5.44972635973333	5.66503281076667	5.64062694096667	5.75561236273333	5.46686350613333	5.72279923233333	5.93338	5.48061	5.93883103483333	5.78951938646667	5.58824	5.40867407196667
ATF3	7.8885	7.86310591626667	7.32728	7.46305063653333	6.90048601566667	6.88452168606667	6.5815	6.80990266673333	6.69145367253333	6.50630700456667	6.74701129763333	6.73073346256667	6.74915805516667	6.44191136233333	7.23508574883333	7.07132583876667	5.91857753283333	6.12157406796667	5.87032702676667	8.00926	7.99217	8.07498509436667	7.90742036146667	7.83011537493333	7.46874905716667	6.91531656903333	7.75308	6.80784	6.01674552696667
ATF4	10.8898	10.7521	11.0471	10.9657	11.1138	11.1919	11.1634	11.0596	11.1458	11.1914	11.1208	11.2321	11.3306	11.646	11.0045	10.951	11.6381	11.49	11.4169	11.0709	10.9683	11.3177	11.3027	11.5384	10.8619	11.1394	10.7452	11.2387	11.2657
ATF5	6.18289	6.13724	5.8564	6.03472	5.87297	5.94689	6.11731	6.26168	6.01635	5.97453	5.98163	6.08163	6.40205	6.06163	6.56157	6.32864	6.31233	5.85582	5.79465	5.89933	5.78504	6.75107	5.96559	5.67945	5.70695	5.88186	5.62046	5.91699	6.09875
ATF6	7.52331	7.68798	7.39342	7.55018	7.30565	7.31614	7.2004	7.53188	7.64276	7.1674	7.18155	7.19689	7.1186	6.97311	7.49803	7.57196	7.24406	7.37708	7.58711	7.55079	7.51083	6.61817	7.01276	7.29415	7.30206	7.33859	7.63855	7.6606	7.34427
ATF6B	4.86898327746667	4.82882056946667	4.90146243333333	4.80631	4.81742283336667	4.71675318393333	4.89399	4.79954812683333	4.91864	5.02367208426667	4.83902674343333	4.76475	4.75085150373333	4.99325	5.13235928853333	5.05920346816667	4.81945791226667	4.84790091143333	4.59227	4.89826617593333	4.71286742656667	4.84048823653333	5.08186	4.92713990373333	4.58327792406667	4.68993433516667	4.62794202433333	4.82293	4.84810134513333
ATF7	5.57869	5.71626	5.78223	5.60875	5.88227	5.84666	5.40749	5.6818	5.67556	5.61807	5.81624	5.81636	5.71899	5.77816	5.87616	5.72326	5.69673	5.45612	5.69728	5.75377	5.68296	5.65512	6.17822	5.79001	5.99523	5.92121	5.77217	5.7618	5.67004
ATF7IP	6.32615	6.32415	6.66165	6.64842	6.58409	6.48476	6.63909	6.45375	6.31548	6.48667	6.4778	6.5474	6.43499	6.42108	6.72639	6.81997	6.60135	6.71838	6.30219	6.33146	6.39136	6.12551	6.25484	6.29595	6.51816	6.53039	6.4415	6.59574	6.41556
ATF7IP2	4.97914	4.87903	4.92603	4.82154	4.97399	5.15732	4.87022	4.59896	4.69162	4.90046	4.70223	5.04524	4.92894	5.04781	4.73927	4.83956	5.02269	4.82128	5.02181	4.70791	5.02344	4.71506	4.67346	5.35265	5.23788	4.76809	4.88199	4.99706	4.95666
ATG10	4.24321	4.38412	4.09094	4.04424	4.38684	4.36197	3.85528	4.2373	4.28394	4.2731	4.29664	4.20342	4.29853	4.38961	4.33739	4.13654	4.28259	4.19821	4.386	4.35303	4.47298	4.28171	4.48505	4.66948	4.26493	4.34938	4.47481	4.16577	4.20643
ATG101	7.278	7.52037	7.56354	7.75444	7.37703	7.41076	7.50888	7.40431	7.22045	7.40456	7.35413	7.39353	7.57847	7.16737	7.38652	7.0436	6.97731	7.0201	7.43004	7.68287	7.7097	7.39392	6.91871	7.6066	7.29925	6.57302	7.7395	7.15572	7.27265
ATG12	7.00922349863333	7.03657746393333	7.18489	7.27803	7.66261	7.47216	7.25510879556667	7.23115665016667	6.96496834013333	7.09698509293333	7.17503	7.51771466713333	7.24747436293333	7.09354	7.26870351533333	7.28199680733333	7.27332	7.31648938256667	7.44836	7.24430018466667	7.36475	6.91914330706667	6.45575099593333	7.61061739403333	6.85194	7.42091321086667	7.30547314373333	7.29681	7.27793231153333
ATG13	7.10797796406667	7.15398	7.40580123556667	7.38584	7.2771	7.30802906736667	7.32433440093333	7.69652	7.60139705826667	7.16465366393333	7.30352	7.20619	7.29685025336667	6.84817892823333	7.26197	7.16319431336667	7.43254048546667	7.50026431166667	7.44349957956667	7.24535286736667	7.21890737933333	7.46479225656667	7.53736797416667	7.32783418093333	7.27562551126667	7.19774	7.26005	7.48331298746667	7.58614849283333
ATG14	7.16573	7.39688	7.30101	7.29271	7.97721	7.94832	7.45653	8.45074	8.08406	7.14646	7.07354	8.22611	8.28068	7.47096	7.55168	7.50204	7.74751	7.89295	7.4077	7.95879	8.08203	7.92844	7.71921	8.02293	8.14479	8.59302	7.41408	8.08731	7.34912
ATG16L1	5.02526	4.94867	4.85294	4.85475	4.71558	4.82127	5.27386	5.00713	4.65978	4.96627	4.89295	4.81694	5.03973	5.12285	5.27226	5.31432	5.13811	4.96529	4.59533	4.66527	4.7175	5.07034	4.91822	4.82461	4.96248	4.81204	5.04187	5.15308	5.02021
ATG16L2	6.41297	6.38267	5.91865	5.87729	6.06061	6.09852	5.99291	6.01154	5.9482	6.09775	6.04042	5.76253	5.90611	5.5962	6.60784	6.38812	6.29231	6.46273	5.37706	5.9323	5.65664	5.11548	5.77125	5.29057	5.69175	5.54915	6.05788	5.38239	5.68717
ATG2A	6.82736	6.90432	6.84864	7.48252	7.01256	7.0798	7.38894	7.48419	7.13397	7.201	6.92634	7.12791	7.36955	6.58753	7.5087	7.13397	7.27101	7.21444	7.07939	6.84351	6.87002	7.33479	6.785	6.94921	6.94317	7.15924	7.1598	7.23976	7.39717
ATG2B	4.88099	5.16458	5.48505	5.20118	5.16393	5.22652	4.69475	5.0921	5.18661	4.99079	5.23575	5.02071	4.7749	4.93987	5.23948	5.35244	5.04314	5.20179	5.28716	5.07499	5.21415	4.47607	4.89852	5.22336	5.61227	5.49121	5.29687	5.3164	4.89299
ATG3	5.96206	6.1563	6.09472	5.93008	6.14565	5.94767	5.80728	5.93105	5.91309	5.79983	5.76673	6.00323	5.9734	5.93323	6.13532	6.15447	5.86906	5.82403	6.36871	5.93205	5.95499	5.74309	5.11222	6.25794	5.92454	5.76877	6.13252	5.80661	5.9328
ATG4A	6.67707	6.86712	6.66962	6.8119	6.85547	6.80853	6.50292	6.26059	6.73518	6.37578	6.36553	6.67318	6.39902	6.7275	6.44919	6.57785	6.50553	6.96179	7.43829	6.79869	6.90844	6.23496	6.59511	6.98888	6.98273	6.40852	7.26007	6.41408	6.87543
ATG4B	6.97888	6.73867494653333	6.99348214956667	7.10123524436667	6.93154004166667	6.89339810906667	7.19544	7.05628328043333	7.1104	6.96890325206667	6.97983	6.97781752143333	6.99364534243333	6.50361359486667	6.96786118696667	6.82651424276667	7.22848953423333	7.13635643866667	7.08105	6.87202935873333	6.71033524316667	6.99548	6.61982734986667	6.88330443436667	6.89791	6.80380711713333	6.81969459636667	6.91475689793333	7.35887241386667
ATG4C	4.59459	5.22208	4.97457	5.24806	5.81096	5.55638	4.37991	4.58332	4.66124	4.17733	4.49986	5.07768	4.9916	5.24307	5.07543	5.17793	4.61149	5.25174	5.16961	4.8054	4.97457	4.03569	4.14643	5.62849	5.20277	5.00178	5.33148	4.7355	4.89232
ATG4D	6.09586	5.78402	5.85255	6.19246	5.81591	5.69621	6.55995	6.14749	6.00613	6.18668	5.94548	6.03658	6.06359	5.97901	6.03846	6.39823	6.26618	6.37554	6.1028	5.72009	5.87043	5.89136	5.73385	5.95077	5.74226	6.07814	5.61013	6.01915	6.3093
ATG5	6.50096725453333	6.86349	6.72685055983333	6.89069195773333	7.12696	7.20656	6.53639	6.74663892346667	6.64317	6.37042165156667	6.5633	7.03366684586667	7.02470945416667	6.88734150986667	6.65627	6.89235965486667	7.0347	7.07678024456667	7.35796195763333	6.97835	7.23421670283333	6.447	6.65286226643333	7.60895029276667	6.78441781293333	6.94903246683333	7.41811837516667	6.99511877403333	6.94303758073333
ATG7	5.71851	5.95134	5.90397	5.76637	6.04838	5.86988	5.30688	5.66776	5.67508	5.6376	5.76446	5.64987	5.69741	5.55577	6.00777	5.77997	5.36121	5.50749	5.56447	5.61105	5.75095	5.21901	5.75692	5.92148	5.76399	5.65578	5.97053	5.57945	5.56588
ATG9A	6.77051	6.55489	7.16762	6.76436	6.61259	6.50083	6.62861	6.99527	7.03452	6.86031	6.89172	6.45783	6.76446	6.10749	6.87871	6.66435	6.8844	6.95699	6.82824	6.76436	6.51339	6.76852	6.81505	6.47147	6.65392	6.54418	6.49833	6.69835	7.39034
ATG9B	4.30613	4.00884	3.77844	4.08141	3.58739	3.78446	4.14165	3.98096	4.14353	4.11074	3.83585	3.81655	3.98523	4.17963	3.80428	3.84421	4.05063	3.94159	3.9038	3.87087	3.7062	4.81591	4.02927	3.991	3.83435	4.1035	3.88975	4.083	4.03905
ATHL1	5.96046	5.69503	6.5015	6.70711	6.22706	6.20555	6.93386	6.56638	6.31454	6.73049	6.59309	6.47938	6.6408	6.24969	6.41815	6.39774	7.06387	6.98941	5.64397	5.94691	5.75569	7.16567	6.12854	6.02891	5.86868	6.61335	5.99447	6.04854	6.12084
ATIC	7.63508	7.95254	8.07718	8.3532	8.19534	8.21509	8.03058	8.23254	8.0448	8.12072	8.1821	8.23786	8.39734	7.9213	8.11744	8.23217	8.008	8.09081	8.608	7.99674	8.07703	8.32939	8.57554	8.29929	8.22561	8.13365	8.48219	8.3157	8.7286
ATL1	6.93441	7.04914	7.08016	7.01629	7.45742	7.07861	6.62893	6.78884	6.97916	6.7445	7.06413	7.24763	7.47444	6.81487	6.71228	6.68018	7.43304	7.34142	7.47986	7.01028	7.13826	7.33058	7.11356	7.71169	7.73542	7.42977	7.5517	7.35404	7.29438
ATL2	5.04881788136667	5.11669523626667	5.43108	5.26946131306667	5.41384	5.11372273056667	5.22453346976667	5.13966	4.91834474246667	4.96056170966667	5.10437832393333	5.30058159663333	5.1799	5.39713	5.14629655016667	5.03772	5.58339650536667	5.64546947776667	5.40659	5.19653046786667	5.42208423133333	5.41853	5.20820550513333	5.51592	5.57595	5.12508807466667	5.34819461346667	5.63015428193333	5.32071
ATL3	6.65015	6.54414	6.78228	6.62956133133333	6.83474	6.71749277003333	6.76392582176667	6.70996	6.57817997893333	6.60198199293333	6.85836433026667	6.8652	6.68988	6.63885627033333	6.66109210906667	6.70767664786667	6.90637633306667	6.80875229883333	7.07108880173333	6.61435447226667	6.73226820726667	6.98832	6.80208086193333	6.80862534146667	6.84202141556667	6.84441477666667	6.68320804753333	6.94971186923333	7.07420222363333
ATM	4.85025596888333	4.97125650603333	5.06980530416667	4.93497679676667	5.18641145603333	5.15102594168333	4.86157	4.97218	4.94205399648333	4.99471989533333	4.95965	5.00709609603333	4.89707	4.97475	5.0094	5.07042361923333	4.95650003076667	5.01857316513333	4.93004	4.86473	4.95674796453333	4.63691917938333	4.81005492706667	4.81819306398333	5.01060600056667	5.01606127336667	5.07651377316667	4.95819140966667	4.86669796296667
ATMIN	5.89420304666667	6.20611792556667	6.32538154143333	6.268	6.09589377276667	6.10294508613333	6.23607309996667	6.19119710323333	6.16657	6.20866	6.04705970146667	6.09176159386667	6.31637816843333	5.75356245816667	5.99981831186667	6.15327	6.08008342203333	6.14966	6.54542944936667	6.17366186346667	6.21015492663333	6.09782	6.02303	6.36858	6.31412423463333	6.05578250396667	6.27801501096667	6.36283	6.28296
ATN1	5.89663	5.78345	5.93447	5.61433	5.84598	5.73202	5.93845	6.01546	5.76089	5.92429	5.85585	5.70861	5.6853	5.747	5.74554	5.42963	5.83392	5.82895	5.84079	6.11742	5.79068	6.18071	6.38992	5.73526	5.8403	5.92065	5.40675	5.77509	5.93809
ATOH1	4.51187	4.28689	4.34966	4.30496	4.06522	4.30992	4.8502	4.34734	4.50619	4.58012	4.47807	4.16172	4.51535	4.36014	4.31467	4.36014	3.99156	4.47901	4.17597	4.43211	4.14655	5.04494	5.16358	4.27425	4.36014	4.69289	4.0614	4.43812	4.39271
ATOH7	3.32354	3.30201	3.25656	3.32781	3.22842	3.26146	3.43772	3.229	3.26343	3.31697	3.31486	3.29322	3.30338	3.32577	3.34953	3.23874	3.24595	3.34792	3.26684	3.31751	3.19716	3.46845	3.34507	3.18383	3.29093	3.22388	3.37109	3.32633	3.22283
ATOH8	5.85677496533333	5.86137	6.02843408386667	6.11563311423333	6.06202060456667	6.02214761743333	6.413	6.23205219503333	6.24924	6.75320038816667	6.76291053993333	6.20288	6.46632086366667	6.01159	5.99400714763333	5.98961442446667	6.27458	6.57939227276667	6.28981327556667	6.76709034916667	6.66745981456667	6.34544	6.35449593033333	6.52190853223333	6.14545114256667	6.91962	5.64935	6.22085	6.51952
ATOX1	8.31475	8.72649	8.43882	9.08871	8.62428	8.94139	8.56738	8.3765	8.24161	8.64299	8.76065	8.6468	8.85954	8.63906	8.68694	8.39838	7.99419	8.1984	8.36086	8.31441	8.34365	8.38183	7.61898	8.60419	8.28614	8.39176	8.62345	8.1869	8.54125
ATP10A	5.91446	5.82097	5.84655446936667	5.84147831056667	5.47133007256667	5.68408	5.84418959333333	5.95770982013333	6.03817120093333	6.16328974563333	6.22046898416667	5.67863	5.80788206853333	5.65579869393333	5.51186850386667	5.47308	5.98946376623333	6.01726169626667	6.09759170533333	6.27864	6.19507	6.29592211473333	6.23609895986667	5.58493	6.66279343603333	5.94835	5.39056	5.94116	6.17981
ATP10B	4.27601	4.0506	4.01678	3.83753	3.87531	3.90266	3.86453	3.75211	4.22678	4.11362	4.03866	3.8531	3.83883	4.24538	3.70214	4.19621	3.5671	4.22776	4.03417	4.21329	3.86615	3.65955	4.45747	4.14036	4.16279	3.78377	4.16068	4.04244	3.77704
ATP10D	7.78923	8.20458	8.48344	8.56995	8.66103	8.32306	8.12246	8.42874	8.22142	8.43761	8.28082	8.33865	8.19633	7.40067	8.13919	8.4047	8.54176	9.00952	9.46535	8.6043	9.03596	7.94949	7.13032	8.53106	9.68629	8.83822	8.19814	8.18073	8.97975
ATP11A	4.40737	4.38791502633333	4.50786296518333	4.42755218901667	4.53629769396667	4.53634	4.36724546213333	4.38415981573333	4.44795	4.46975280773333	4.41104520903333	4.26952	4.29202392748333	4.36690213618333	4.53206703203333	4.45714470238333	4.32570116293333	4.38350058836667	4.28390326043333	4.28762525303333	4.29027	4.24757684486667	4.12520014293333	4.33989115703333	4.57529043288333	4.27695	4.44206439781667	4.39235	4.21034
ATP11A-AS1	3.94332640316667	3.81201066396667	3.82931223293333	3.77275831793333	3.73002303193333	3.87522025086667	3.86405152446667	3.88490442596667	4.04050187583333	3.9135	3.76758	3.72698877356667	3.81995	4.16321061576667	3.63257240116667	3.83871363623333	3.82187967676667	3.91923321583333	3.70316960856667	3.87183790346667	3.90258043806667	4.11445	4.27883617843333	3.88353	3.85811278486667	3.89959597666667	3.78295	3.82170248073333	3.92703
ATP11B	4.88255	4.86987722606667	4.86577	4.82215	4.82949	4.89257055573333	4.62622743116667	4.79986	4.83681055793333	4.73308058651667	4.75757706266667	4.81384584491667	4.72394931356667	4.78918379086667	4.7326	4.78406	4.86642829331667	4.93163000373333	4.83460468388333	4.96165	5.03785	4.80051405931667	4.67024	4.88265708046667	4.91569005158333	4.85004	4.87985485063333	4.75455	4.60190795468333
ATP11C	5.83627	5.88769	6.28386	5.95636	6.10992	6.05214	5.70339	6.02127	6.17529	5.91721	5.86923	5.83961	5.82435	5.62028	5.96427	5.94987	5.68576	5.69971	5.99782	5.78438	5.80122	4.89746	5.17941	5.64058	5.85567	6.22011	6.0643	6.03365	5.53771
ATP12A	5.12032	5.00714	4.84072	4.96637	4.72674	4.82219	5.0735	5.06569	5.08542	5.34979	4.93577	4.77185	4.95272	4.93917	4.95741	4.793	4.99312	4.86134	4.8319	4.88702	4.95741	5.20533	5.05559	4.84541	4.85786	5.14313	4.78822	4.91049	4.97023
ATP13A1	6.74445	6.48434	7.05067	6.91089	6.62499	6.43021	6.33807	6.58464	6.67285	6.39971	6.4428	6.43021	6.43021	6.09796	6.36649	5.69702	6.60593	6.72042	6.25582	6.31142	6.17234	6.40333	6.7971	6.06725	6.39273	6.26142	6.58007	6.08842	6.4557
ATP13A2	4.90511	4.8163	5.06519	5.37392	4.85437	5.12547	4.80378	5.49429	5.27968	5.37105	5.31871	5.06216	5.0229	5.1428	5.26811	4.91331	5.16706	4.86101	4.83484	5.01604	4.65541	5.36561	5.33921	4.70212	4.18655	5.0845	4.76177	4.43779	5.14914
ATP13A3	6.7349	6.75962	7.13629	6.67967	6.8828	6.73663	6.44418	7.04712	6.88186	6.87435	6.76031	6.62575	6.64276	6.42484	6.42551	6.53007	6.20588	6.53452	7.02238	6.92986	7.17537	6.4118	5.69821	7.36335	6.43959	7.02978	7.2543	6.7633	7.06442
ATP13A4	3.56291	3.53699	3.57112	3.41613866756667	3.43614067743333	3.48532	3.59715837973333	3.36225067213333	3.66418629596667	3.54904200226667	3.60803	3.48856	3.44247	3.51398453193333	3.41045117576667	3.43130337563333	3.38473361946667	3.54239479023333	3.41574370963333	3.47025274506667	3.49443	3.34848057403333	3.57782	3.40626	3.55599382483333	3.47961	3.36471182063333	3.48857888426667	3.54971
ATP13A4-AS1	3.16693	3.05821	3.00126	2.94068	2.91266	2.97884	3.21252	3.11657	3.08775	3.24113	3.07702	3.09995	3.04734	3.04262	3.15962	3.2299	3.04734	3.08854	3.11647	3.04146	3.08557	3.07821	3.15998	2.95282	3.01148	3.07605	3.07821	3.08755	3.2552
ATP13A5	4.18234	4.11608	4.03893	4.08545	3.87103	4.04682	4.31626	3.98307	4.20164	4.10818	4.25762	3.92539	4.00619	4.21891	3.98617	4.14276	3.89068	4.04093	3.82055	3.99569	3.99878	4.15373	4.405	4.03855	4.08886	4.04879	4.09332	4.16972	4.16634
ATP1A1	9.26513	9.3734	9.15886	9.28555	8.86593	8.90257	9.27027	9.67337	9.46437	9.09401	9.17422	8.79359	8.71225	8.41982	9.33996	9.28201	9.07689	8.87412	9.17618	9.14872	9.07762	8.7074	8.55273	8.80334	9.02513	8.49593	9.18256	9.60876	9.24345
ATP1A1-AS1	5.01992	5.15027	5.02785	5.35611	5.04783	5.35089	5.23458	5.0638	5.03307	4.95341	4.84319	5.15902	5.35373	5.20374	4.90838	5.09769	5.11284	5.04108	5.30103	5.10571	5.1896	5.48345	5.45384	5.24836	5.1941	5.19311	5.10249	5.05294	5.10987
ATP1A2	5.97414	6.45563	7.06429	6.9528	6.6888	6.38352	7.77613	7.0591	7.04642	7.48495	7.4	7.13492	7.04107	7.14733	6.41507	6.56259	8.56986	8.45074	9.35727	7.608	7.55487	9.58883	9.37355	7.28043	10.2327	7.73535	7.00372	9.0934	9.47842
ATP1A4	3.65658	3.44677718026667	3.56928573723333	3.45472	3.34693	3.40384290536667	3.63121333773333	3.47971887216667	3.51797713386667	3.50564823263333	3.55030580913333	3.56394	3.45062	3.52585228206667	3.47771673943333	3.46097073326667	3.40897	3.50835616493333	3.4973	3.50441	3.39370922993333	3.77951104403333	3.57467597433333	3.44715	3.51669037176667	3.53877978193333	3.40059098376667	3.41274893806667	3.59804
ATP1B1	9.04851	9.39207	8.18257	8.25222	8.51316	8.6367	8.33265	7.92128	7.94148	8.44565	8.51181	8.43517	8.47905	7.74274	8.73532	8.8519	8.21599	8.49953	9.1948	8.96076	9.15224	7.58969	6.96301	7.64378	8.91859	7.80247	9.06998	7.56658	8.71557
ATP1B2	5.17765	5.37933	4.94628	4.98065	4.93173	5.0348	5.26956	5.12283	5.18133	4.94788	5.39505	4.97956	4.85074	5.188	5.02676	4.96938	4.92836	4.93705	4.45056	4.96028	5.02474	4.84795	5.21805	4.64294	4.96179	4.88378	5.4517	4.92832	4.8887
ATP1B3	6.54000542476667	6.65478	6.46306566523333	6.41061398876667	6.16464	6.13549014643333	6.71228	6.41882734353333	6.27396367596667	6.46978175573333	6.49724798786667	6.17689287836667	6.31353	6.64066	6.33026	6.60552	6.50599951836667	6.43502425623333	6.47428310683333	6.31518138883333	6.43545489126667	6.53486223073333	6.08335	6.25394875383333	6.30532	6.11101668343333	6.45693772296667	6.51088292903333	6.59237
ATP1B4	3.2044	3.24905	3.08676	3.412	3.13018	3.13088	3.46596	3.35711	3.3788	3.22766	3.37057	3.27125	3.31797	3.49521	3.25366	3.26362	3.42152	3.28237	3.11116	3.16318	3.12359	3.22328	3.3159	3.20074	3.22551	3.26495	3.10386	3.29794	3.30892
ATP2A1	4.20466	3.80116	3.84718	4.02638	3.77329	3.85146	4.07525	3.99761	4.1082	4.26236	4.08185	3.96936	4.00971	4.24681	4.06703	4.04848	4.30989	3.91795	3.74142	4.07746	3.87405	4.40316	3.83675	3.8117	3.84842	3.95498	3.57183	4.14116	4.2237
ATP2A2	7.77845	7.67838	7.83473	8.05598	7.56312	7.68146	7.75629	7.95545	7.70583	7.97859	8.00076	7.88562	8.05371	7.57534	7.61838	7.67636	8.24715	7.8896	8.03748	8.03421	8.05312	8.30108	8.08864	7.50654	8.28382	8.01031	7.46862	8.22755	8.29071
ATP2A3	5.30367	5.10724	5.46107	5.39427	5.10894	5.10262	5.36911	5.22923	5.20268	5.49971	5.48348	5.42821	5.46724	5.23072	5.35443	5.32433	5.80982	5.40769	5.03754	5.1692	4.97202	5.66628	5.50427	5.12114	4.84683	5.15833	4.81335	4.88333	5.46042
ATP2B1	6.90636998183333	7.39777	6.86637	6.12173174683333	6.69947469446667	6.37074	5.29406226326667	5.91571693726667	5.88532770993333	5.77221380973333	5.7485	5.96187420086667	5.69087035933333	5.62898592183333	6.12237	6.13650745966667	5.56029709883333	5.75437	5.70887	5.89570444916667	6.34536348516667	4.78388132503333	5.19987354693333	6.10922	5.83492	5.84808246923333	7.33910358953333	5.86755084106667	4.84687971856667
ATP2B2	4.13490844053333	4.08121293798333	3.90133850701667	4.11176	3.87126686198333	3.95935928463333	4.32067951026667	4.15571511211667	4.13718505168333	4.16648	4.15913927538333	3.96875	4.07732423663333	4.23516244533333	4.23453009843333	4.15221893528333	4.21917912236667	4.04735	3.96023702048333	4.04391	3.94129645008333	4.32937662196667	4.07574	3.97119877073333	3.9525	4.0031	3.78780690601667	4.08947334271667	4.11748718148333
ATP2B3	3.83106	3.93877	3.83086	3.95916	3.76378	3.74445	4.08948	3.90021	4.0231	3.92269	3.98324	3.7526	3.892	4.0065	3.79931	3.79415	4.06599	3.81732	3.85206	3.88822	3.72557	4.20828	4.05595	3.79636	3.79628	3.92818	3.56279	3.76628	3.96039
ATP2B4	7.50583129273333	7.53440028706667	7.79478876763333	7.70931130833333	7.5681	7.38220668506667	7.28185657696667	7.71954441026667	7.49805314333333	7.89193810986667	7.82148	7.62420876206667	7.51773635866667	6.86624321253333	7.50757149526667	7.3165	7.56449	7.59141662463333	7.26547407343333	7.70913235486667	7.60001998093333	7.80164244253333	7.82323810966667	7.44495872363333	7.54648135253333	7.59395461566667	7.66195119903333	7.90436630523333	7.58451912606667
ATP2C1	6.03855	6.25274	6.31699	6.06384	6.23026	6.10798	5.38621	5.86167	5.79805	5.79889	5.8406	5.90378	5.64709	5.45742	6.06446	5.92801	5.55465	6.09904	6.66669	5.9445	6.24092	5.12378	5.46554	6.42365	6.39311	6.00701	6.43904	5.91279	5.92184
ATP2C2	4.38743687596667	4.24483862663333	4.07439	4.15906	3.93695	4.01413	4.35106964663333	4.34740170753333	4.30696750203333	4.28735360193333	4.13363933033333	4.13234543743333	4.20835	4.52841	4.19027748793333	4.15960632966667	4.18484	4.09374	3.9681	4.15897	3.94684	4.73757150736667	4.12678342163333	4.06328786626667	4.17881592923333	4.22196744533333	3.88760607383333	4.15264005686667	4.17897
ATP4A	4.49602	4.57075	4.57075	4.73916	4.28462	4.50237	4.87823	4.71501	4.83172	4.76842	4.52117	4.72708	4.48208	5.16847	4.65048	4.43368	4.67042	4.85028	4.46038	4.4233	4.51103	4.95221	4.60809	4.64266	4.62362	4.5261	4.38844	4.31798	4.5106
ATP4B	4.56580765883333	4.41330190543333	4.46898	4.15466	4.36285907303333	4.48292775413333	4.81408832826667	4.49020832826667	4.59630235443333	4.62071903463333	4.53747428343333	4.37098	4.31724854136667	4.56328178226667	4.24849	4.19956557433333	4.45701	4.29685503386667	4.30465913103333	4.51942855656667	4.26448137246667	4.89258761436667	4.78907545716667	4.4506	4.40457	4.46188496836667	4.36767136576667	4.42075583713333	4.45627053143333
ATP5A1	7.50292	7.68004	7.71195	7.64988	7.849	7.91824	7.87787	7.62275	7.53756	7.81395	7.67802	7.72746	7.95218	7.74879	7.65397	7.76946	7.42326	7.79203	8.01976	7.66622	7.71173	8.17508	7.73952	8.02626	7.80398	7.60214	7.88887	7.89266	7.92014
ATP5B	10.1806	9.92197	9.95837	10.199	10.0435	10.0906	10.1006	10.1801	9.87631	10.0767	10.0295	10.0347	10.0866	9.82617	10.2288	10.03	10.2054	9.9649	10.1236	10.0251	9.94729	10.31	9.76368	10.1118	9.8987	9.84461	10.2125	10.3228	10.4328
ATP5C1	9.22455	9.15242	8.94506	9.23274	9.20548	9.36181	9.27849	9.06625	9.03928	9.14178	9.0919	9.21236	9.28862	9.51408	9.41745	9.64858	9.0562	9.24927	9.51208	8.9565	9.12658	9.2993	8.91372	9.27895	9.16311	9.38859	9.32804	9.07598	9.40641
ATP5D	7.47109	7.41796	7.47559	7.73941	7.56616	7.56484	7.84539	7.68447	7.42362	7.60679	7.7821	7.74952	7.80781	7.23983	7.86341	7.41777	7.85465	7.53144	7.49614	7.63487	7.3653	7.99884	8.09759	7.41809	7.24575	7.24404	7.60139	7.67471	8.04274
ATP5E	7.85073	8.32737	7.299	7.20469	7.36538	7.38678	7.16846	7.44028	7.19672	7.38349	7.41343	7.418	7.44421	7.7104	7.6133	7.41731	6.9551	6.93054	7.16936	8.82381	8.86478	6.93014	6.60141	7.45165	7.26859	7.59669	7.36458	7.06289	7.00892
ATP5F1	7.3478	7.59562	7.53301	7.43954	7.84205	7.8	7.30682	7.46702	7.36567	7.41416	7.53376	7.64308	7.69987	7.74069	7.54507	7.48161	7.31428	7.28322	8.25294	7.56949	7.75474	7.42753	7.16176	8.19206	7.73425	7.70126	7.79269	7.6216	7.62455
ATP5G1	7.78507	7.79447	7.70683	8.09184	7.82364	7.89026	8.19251	7.70206	7.70677	7.84526	7.86345	7.79398	8.22251	7.82436	8.3607	8.26214	7.48731	7.52425	7.89412	7.78627	7.80881	8.13387	7.82277	7.89339	7.9342	8.07004	8.0594	7.87172	8.13713
ATP5G2	6.55021	6.63476	6.60593	6.8551	7.03942	6.90406	6.96482	7.00013	6.74486	6.53042	6.46716	6.92084	7.04055	6.52417	6.95749	6.64056	6.76439	6.67936	6.74611	6.4897	6.58377	7.3405	6.46436	6.79765	6.18569	6.69957	6.71887	6.80516	7.08866
ATP5G3	8.16463	8.19203379936667	8.14232	8.20833302373333	8.30204905836667	8.21107764666667	8.11908	8.06724	7.94881854856667	8.10560353853333	8.16843113906667	8.19851219486667	8.17022214596667	7.85155184766667	8.39346723773333	8.22811	7.97787475186667	7.88592644576667	8.39710544833333	8.30199603646667	8.17255757616667	8.10680770263333	8.01608234673333	8.44734	8.04513	8.18016383256667	8.34651	8.11268020826667	8.47967354383333
ATP5H	7.90405	7.98807	7.92382	7.8361	8.22014	8.05676	7.98895	7.97277	7.83833	7.93959	8.24373	7.98007	7.91091	8.14465	8.15677	8.19608	8.08387	7.81242	8.07118	7.8462	7.92343	7.95124	7.65425	8.1286	8.05084	8.30164	8.03446	7.93451	7.8728
ATP5I	8.8366	8.91916	8.81716	9.106	9.19723	9.36569	8.98561	9.03424	8.81492	9.27567	9.35444	9.287	9.37775	9.87597	10.1628	9.88814	8.73533	8.82305	8.76469	9.03116	8.89756	9.051	8.41007	8.93082	9.07844	9.79939	9.0824	9.09646	8.89358
ATP5J	9.55567	9.74026	9.61809	9.7822	10.2998	10.2107	10.0256	9.8671	9.63172	9.93263	10.0118	10.2476	9.95988	10.1155	10.0009	9.98056	9.52958	9.65794	10.1576	10.1026	10.0516	9.94428	9.31082	10.2273	9.90223	10.1314	10.2292	10.1828	10.012
ATP5J2	4.17507	4.22239	4.11286	4.33076	4.06641	4.32131	4.43644	4.15603	4.36234	4.47212	4.50656	4.31967	4.25839	4.47039	4.35003	4.41049	4.54067	4.30343	4.2245	4.16946	4.32185	4.77349	4.32782	4.13698	4.29512	4.14087	4.15683	4.21737	4.60987
ATP5L	8.98978	9.13165	8.7607	9.16689	9.50099	9.41622	9.19421	9.00221	8.75396	8.94307	9.09283	9.22261	9.32825	9.95155	9.80045	9.78495	8.57079	8.79003	9.47538	9.10934	9.13586	9.20801	8.61753	9.55226	9.12931	9.72236	9.49967	8.93907	9.36933
ATP5O	6.70691	6.955	6.79591	6.79367	7.08797145676667	6.94253	6.80945	6.89199041623333	6.79953	6.7645	6.84035623036667	6.98468923333333	7.06552337226667	7.21328	7.08090561506667	7.23243	6.52240100603333	6.78666254663333	7.10240539933333	6.87404	7.03028444673333	6.94238638376667	6.63074	7.07529273733333	6.99881767523333	7.05681444586667	7.06812599003333	6.62616	6.89982047013333
ATP5S	4.19526711775714	4.27961632908571	4.29092200487143	4.29441981995714	4.66444	4.45076262272857	4.28956526144286	4.27299845912857	4.22139	4.1984	4.26039870654286	4.38018924155714	4.36862657888571	4.37939510372857	4.37554970968571	4.41000348404286	4.26615439098571	4.25095151457143	4.68814834674286	4.29602561324286	4.33998088842857	4.3213	4.16850240797143	4.70247185705714	4.50185711442857	4.31190741165714	4.78121090634286	4.43762798595714	4.33422366812857
ATP5SL	6.20528847196667	6.19336	6.41944130496667	6.50447	6.31042	6.34194740293333	6.56972825746667	6.42792	6.50961374903333	6.32235	6.31671258686667	6.30928	6.54091775113333	6.79684	6.23401635986667	6.30539919803333	6.49994414663333	6.35790892956667	6.38200348726667	6.22001	6.38799706553333	6.64683	6.85481531363333	6.36929	6.35919	6.25482832726667	6.36964	6.64816760773333	6.47492525926667
ATP6	10.6745	10.6648	10.7975	10.4588	10.5747	10.4797	10.5391	10.7056	10.8275	10.8627	10.8851	10.6687	10.5239	10.6551	10.5587	10.4911	10.8392	10.798	10.6848	10.8286	10.6962	10.4841	10.7125	10.4916	10.6484	10.8244	10.3145	10.5876	10.4709
ATP6AP1	9.60205	9.47014	9.51649	9.40759	9.21038	9.06564	9.02946	9.67465	9.37418	9.1881	9.17123	9.25983	9.38171	8.30829	9.49082	9.39594	9.39122	9.13273	8.95416	9.08005	9.06468	9.42354	9.37862	9.11895	8.67137	8.64412	9.41097	8.87149	9.25798
ATP6AP1L	5.27329	5.39374	5.05446	5.07847	5.68567	5.79871	5.51442	5.0911	4.94999	5.53885	5.36722	5.77202	6.05108	5.54142	5.32257	4.93965	5.72209	5.47274	5.35068	5.70102	5.89454	5.61112	5.83152	5.51452	5.77647	5.48333	5.45348	4.95451	5.18509
ATP6AP2	8.38342001286667	8.39390660716667	8.18603265513333	8.04680807356667	8.49008050613333	8.30327915916667	8.09620718443333	8.20322673826667	8.11427180023333	8.14791021376667	8.15782187723333	8.30328417723333	8.25579	7.76240534436667	8.17281026036667	8.40160446046667	8.26072370243333	8.37397190836667	8.62195270006667	8.29959	8.46558175656667	8.42080162543333	8.32496102143333	8.72935986396667	8.17053129783333	8.26422683286667	8.47163961183333	8.15782412223333	8.39334647923333
ATP6V0A1	6.66836	6.55719	6.81632	6.55702	6.67121	6.49132	6.38424	6.80204	6.49554	6.50074	6.60163	6.52367	6.62875	6.25519	6.52387	6.32218	6.40752	6.52305	6.61535	6.58471	6.32788	6.66916	6.62765	6.44764	6.69113	6.5459	6.45389	6.59518	6.70545
ATP6V0A2	4.45298	4.49825	4.53547	4.46543	4.26908	4.29712	4.47622	4.52169	4.37822	4.29656	4.44344	4.35143	4.29406	4.47447	4.58323	4.70949	4.58091	4.60228	4.843	4.34078	4.45484	4.17786	4.33178	4.57239	4.42588	4.54007	4.65358	4.6998	4.57689
ATP6V0A4	3.69629	3.60141	3.69304	3.60764	3.71134	3.69629	3.69629	3.49314	3.73032	4.00592	3.69304	3.71648	3.69249	3.79304	3.69629	3.78867	3.50331	3.80706	3.45376	3.62785	3.4689	4.14482	3.79629	3.66643	3.95703	3.7558	3.56914	3.97788	3.92556
ATP6V0B	8.40176	8.33071	8.19138	8.48062	8.13124	8.11746	7.79426	8.43728	8.01813	8.26135	8.22075	7.84417	8.0172	8.29294	8.78507	8.76709	7.83832	7.55394	7.9576	7.89169	7.95527	7.52088	7.67356	8.09707	7.63154	7.66907	8.32318	7.75413	8.067
ATP6V0C	9.69722	9.43968	9.42243	9.46461	9.16491	9.015	8.81238	9.45744	9.33479	9.12529	9.18151	9.11897	9.16726	8.48847	9.39693	9.22666	9.25966	9.17168	8.64913	9.01209	8.862	9.13093	9.35494	8.95483	8.59166	8.78084	9.22736	8.96587	9.21809
ATP6V0D1	9.20963	9.00832	9.27863	9.16919	9.10744	8.88216	8.78936	9.3457	8.94762	9.24868	9.14891	9.00489	9.08895	7.99606	9.17132	8.90735	8.66882	8.50785	8.74043	8.91455	8.7135	9.30117	9.10177	8.87337	8.12617	8.33671	8.9938	8.92429	9.35948
ATP6V0D2	5.03388	4.73138	4.79243311736667	4.51132964736667	4.28103	4.25477	4.23357689443333	4.33259	4.30368553786667	4.47822699736667	4.63346420663333	4.11499632076667	4.07158353833333	4.51690913246667	4.93230852936667	5.15993023183333	4.15729571996667	4.40492	4.21767719893333	4.17700802093333	4.23969792033333	4.04823334426667	4.33686	4.38649347216667	4.22986470116667	4.35293	4.59318937673333	4.01949433883333	4.31677162983333
ATP6V0E1	7.51630677875714	7.98593376955714	7.68944762145714	7.90721581885714	7.87962666594286	8.04351	7.78904524245714	7.67835	7.72923670327143	7.63472	7.77014326492857	7.32016	7.50284649945714	7.91448613961429	7.73215530914286	8.19112710552857	7.42672800581429	7.52862459141429	7.93082346004286	7.55256635668571	8.14937152657143	7.22882817785714	7.50563054467143	7.98043121051429	8.14616198994286	7.27419758465714	8.21814799561429	7.88875001161429	7.49607026075714
ATP6V0E2	6.66828	6.70915	6.43767	6.78559	6.67498	6.51003	6.54481	6.74939	6.40399	6.56693	6.66308	6.89763	6.8632	6.01353	6.50075	6.46185	6.97438	7.02143	6.74788	7.09164	6.86832	6.91041	6.15344	6.74036	6.36563	6.29155	6.70915	6.75241	6.98467
ATP6V0E2-AS1	4.55366	4.25089	3.96208	4.35623	4.25299	4.43045	4.26652	4.25089	4.08888	4.21978	4.54467	4.18326	4.52068	4.40928	4.02131	4.25089	4.22287	4.40418	4.12502	4.32917	4.06934	4.87841	4.18751	4.10986	4.34367	4.21787	4.14822	4.16452	4.37268
ATP6V1A	8.1178	8.08103	8.2775	8.01342	7.91966	7.74278	7.29362	7.99343	7.7709	7.46752	7.4097	7.75276	7.70544	7.10976	7.77963	7.92799	7.40918	7.31429	7.68337	7.49575	7.58099	7.16339	6.66778	7.82761	7.1651	7.01268	8.29712	7.61198	7.43125
ATP6V1B1	4.47027	4.54775	4.41854	4.50733	4.4172	4.46906	4.95864	4.63006	4.75204	4.71751	4.79412	4.61397	4.44795	4.59678	4.66471	4.521	4.61193	4.3155	4.57585	4.4024	4.61222	5.6404	4.60625	4.40785	4.43712	4.70305	4.3199	4.5736	4.60082
ATP6V1B2	8.79981	8.84359	9.03675	9.00309	8.78079	8.54962	7.94067	9.39433	9.27112	8.60837	8.59141	8.45805	8.51074	8.36238	8.83374	9.23452	8.2279	8.21803	8.74696	8.24912	8.53451	8.41238	8.21101	8.40026	8.08183	8.15244	8.67831	8.67721	8.6399
ATP6V1C1	6.417	6.48968	6.65575	6.53788	6.73409	6.51988	5.85278	6.78441	6.65798	6.2302	6.32377	6.50508	6.23522	6.16184	6.58042	6.47145	6.33833	6.39739	6.56379	6.38791	6.50593	6.00958	5.72582	6.65454	6.27943	6.40405	6.6097	6.67172	6.25617
ATP6V1C2	4.0606	4.15015	4.07445	3.79821	3.87756	4.03442	4.04836	3.81021	4.16771	4.02957	3.93894	3.96834	3.78809	3.97081	3.92345	3.7823	3.954	4.07235	4.01665	4.08932	4.24518	4.06384	4.24793	4.06741	4.18295	4.1995	3.86606	3.98656	4.32724
ATP6V1D	6.03711	6.11495	5.94324	6.00402	6.15113	6.07208	5.7765	5.95324	5.92574	5.96472	6.03258	5.92733	5.94396	5.86452	5.96777	5.97875	5.94273	5.90756	5.96091	5.96671	6.14228	5.87186	5.75766	6.08586	6.1275	5.86855	6.17425	6.00701	5.79692
ATP6V1E1	9.53523	9.46812	9.34834	9.76343	9.72703	9.75996	9.81753	9.87749	9.78406	9.74807	9.71491	9.76736	9.98928	9.66264	9.66393	9.78198	9.96721	9.91535	10.1364	9.72308	9.77485	10.1904	9.79985	9.85439	9.72864	9.44606	9.85479	9.91974	10.311
ATP6V1E2	4.72329	4.87093	4.76209	4.75913	4.76641	4.92247	5.00185	4.30613	4.72109	4.6802	4.75913	4.75913	4.65362	4.81558	4.65721	4.35204	4.63586	4.95238	4.92071	4.70246	5.11712	4.59985	4.61805	4.92795	4.77461	4.6446	4.5468	4.76474	4.90232
ATP6V1G1	7.85777	8.04879	7.69025	7.62069	7.87193	7.7254	7.54544	7.42793	7.71515	7.74506	7.52759	7.64912	7.63016	7.896	7.80667	7.88362	7.23439	7.66385	7.7275	7.71228	7.80792	7.44731	7.48798	7.96352	7.61312	7.69288	8.07495	7.6011	7.37407
ATP6V1G2	4.69676	4.45331	4.804	4.1005	4.39739	4.58974	4.39594	4.57326	4.22416	4.56166	4.42192	4.66172	4.3779	4.22641	4.59978	4.27065	4.33518	4.12831	4.25728	4.5468	4.45331	4.27903	5.05036	4.64515	4.55801	4.38046	4.52723	4.31708	4.16973
ATP6V1G3	3.52592	3.50969	3.35349	3.45663	3.54394	3.43233	3.95459	3.60443	3.47369	3.67373	3.41096	3.49317	3.63795	3.46741	3.47536	3.73726	3.40082	3.33618	3.35275	3.27817	3.26809	3.87698	3.46035	3.40473	3.40162	3.41644	3.42783	3.54352	3.75903
ATP6V1H	5.74962237786667	5.75844	5.67531785523333	5.61228812156667	5.62420831916667	5.50302795836667	5.33589781566667	5.54783179603333	5.64055337386667	5.55518535226667	5.56538	5.62108441013333	5.70506	5.47223349636667	5.94136	5.86603729126667	5.46189075886667	5.54469626913333	5.35117057043333	5.49099711593333	5.60751228023333	5.38084653443333	5.63934577846667	5.44632	5.81617909123333	6.08059643233333	5.60172	5.43307383006667	5.40285041323333
ATP7A	6.27375	6.46916	6.12384	6.23075	6.4213	6.52949	6.24263	6.781	6.51954	6.18717	6.18905	6.55134	6.52348	5.85721	6.5196	6.38998	6.87346	7.01361	6.87096	6.37766	6.71305	6.25212	5.70468	6.53948	6.92247	6.75667	6.62425	6.76399	6.69141
ATP7B	3.79092	4.11628	4.3665	3.95029	4.04793	4.06789	3.68954	4.16545	3.98078	4.11379	4.28313	3.93863	3.78617	3.80314	3.90001	3.93885	3.8205	4.02718	4.16118	4.13912	4.18627	3.82487	3.83266	4.39506	4.061	4.34124	4.02718	4.32223	4.31583
ATP8A1	3.94709061616667	4.18290030726667	4.39550229933333	4.28871299343333	4.62461	4.42130360656667	4.31617579583333	4.16849353443333	4.37744788423333	4.00704642796667	3.97917	4.20917030513333	4.20992327566667	4.23283	3.97875395433333	4.00198358863333	4.14414400536667	4.21186078416667	4.22244	4.17469891343333	4.31003135313333	3.91574	3.71797	4.57826159846667	4.13882	3.86112276813333	4.43793047443333	4.32987601426667	4.16763074853333
ATP8A2	3.97977322676667	3.73824069866667	3.80442985436667	3.81503	3.67796205303333	3.76117391163333	4.02075921383333	3.92812458993333	3.95747601366667	3.94241402913333	3.81983	3.65572241866667	3.71797550666667	3.99972072403333	3.58813	3.89420575393333	3.83713332393333	3.69059872363333	3.88981132516667	3.88995	3.61403	3.99204	3.92433848123333	3.79001	3.88872	3.78370739803333	3.58759498316667	3.71927	3.85296729626667
ATP8B1	7.27714	7.02188	7.48007	6.92557	7.6829	7.25026	7.07698	7.06829	7.1381	7.46756	7.2869	7.54988	7.13391	6.53568	7.09292	6.91103	7.16816	7.53393	7.64337	7.61009	7.82201	7.19437	6.50759	7.22445	7.6051	7.95691	7.42493	7.43997	7.28508
ATP8B2	7.32742	7.14168	7.32683	7.39454	7.52371	7.57294	7.15914	7.51858	7.26391	7.7737	7.72551	7.61374	7.66378	7.15461	7.59966	7.28404	7.9162	7.70835	7.64076	7.7211	7.66733	8.06072	7.33008	7.40741	7.66981	8.09565	7.24822	7.8016	7.71163
ATP8B3	3.80115526683333	3.67857462583333	3.75589910623333	3.7681	3.67636329573333	3.73897648106667	3.96013358853333	3.87492	3.84894	3.88935	3.71463	3.76875	3.78953	3.79505620986667	3.91165240753333	3.81772001443333	3.65808	3.83621937933333	3.75198345003333	3.63306175476667	3.56809191386667	4.05962122256667	3.83997	3.67370002213333	3.75455874083333	3.72519	3.5164	3.67702845366667	3.92171
ATP8B4	4.26288	4.98994	4.22311	4.13085	4.79423	4.74668	4.10826	5.42967	4.93787	3.51377	3.38103	4.09099	4.04257	3.94576	4.4711	4.59685	3.67581	3.69111	4.09491	3.75093	4.20847	3.11167	3.32339	5.00124	3.6784	3.48575	5.48492	5.02407	3.37748
ATP8B5P	3.12751	3.06182	3.21966	3.18135	3.20713	3.19337	3.22283	3.08533	3.26576	3.17692	3.38957	3.14867	3.12433	3.49342	3.06587	3.17711	3.24182	3.11396	3.31289	3.13652	3.12696	3.20969	3.26078	3.11588	3.20591	3.14052	3.10194	3.21069	3.19387
ATP9A	6.8883	6.81936	6.98335	7.15637	7.05702	7.0593	7.53152	7.10094	7.12337	7.48028	7.43481	7.31559	7.49584	7.2241	7.07772	7.10291	7.81656	7.60364	7.36071	7.49715	7.3869	7.29877	7.44141	6.92011	7.62646	7.5857	6.81857	7.49276	7.35544
ATP9B	4.80545332153333	4.67271	4.63249482633333	4.59867536433333	4.65560385411667	4.59449940618333	4.72540992918333	4.64031	4.86508	4.68099	4.64217759078333	4.52826	4.61765	4.49031246761667	4.62128	4.58635672683333	4.59994342006667	4.6015	4.63863046478333	4.64969	4.62749867068333	4.86046321628333	4.86274	4.74354944463333	4.76995993651667	4.82271	4.64620776723333	4.67141	4.84876
ATPAF1	5.72652	6.36061	6.42985	6.19755	6.55796	6.4663	5.90504	6.27764	6.23806	6.08763	6.41093	6.29681	6.12891	6.40569	5.93095	5.97683	6.31117	6.36196	6.97994	6.22209	6.47604	5.9125	6.16124	6.62491	6.5175	6.14394	6.63543	6.5716	6.37374
ATPAF2	4.98526	4.80481	4.86759	4.94893	4.88606	4.90698	4.90265	5.11281	5.16054	5.0704	4.97147	5.08332	5.19411	4.85387	4.88374	4.58797	5.17904	4.95976	5.07631	4.82013	4.66873	5.27188	5.0725	5.11029	4.95491	4.90651	5.08659	4.90283	4.99636
ATPIF1	6.64773662953333	6.82944495413333	6.63631672546667	6.61615443416667	7.39793846793333	7.20290608586667	6.26982864206667	6.24323191296667	6.32623343683333	6.51204407216667	6.70756	6.85263	6.90965537116667	6.85924	6.39349730973333	6.50659140483333	6.40575503286667	6.64860936473333	6.64935993973333	6.61095678453333	6.75135606013333	6.38612	6.31053846066667	6.95278041446667	7.36671106113333	6.58320341023333	7.22524	6.27235814023333	6.27331878376667
ATR	4.68125302323333	5.11184703303333	5.48996	5.45819	4.99842393693333	5.04397061556667	4.73993	4.90895573526667	4.73926	4.87991	5.01640282373333	4.90943929073333	4.90860002833333	4.80212	5.13903	5.34076131126667	4.98269491573333	4.8638	5.09346452443333	4.78633369323333	5.09213	4.40764948506667	4.28845	4.94343	5.21393550886667	4.97559	5.10637349633333	5.13455147733333	4.87451643846667
ATRAID	9.40715	9.35573	9.21402	9.33911	9.88161	9.92017	9.59187	9.59756	9.41752	9.21432	9.14943	9.697	9.68242	9.56787	9.85922	9.72012	9.0528	9.21447	9.49982	9.24093	9.34307	9.47345	8.89572	9.64213	9.47868	9.52512	9.89643	9.53062	9.52713
ATRN	6.25487	6.42312	6.32916	6.05509	6.32151	6.11974	5.78498	5.95181	5.92977	6.03659	6.22516	6.12447	6.00046	5.35161	6.03144	6.23957	5.86833	5.71307	6.27645	6.37582	6.13194	5.86242	6.09812	6.1768	5.7018	6.32214	6.31377	6.08098	6.12223
ATRNL1	4.76548	5.18089811626667	3.94896	3.91439	4.50439	4.66552	5.03069820136667	4.01948777646667	4.24677	4.41638	4.44039540563333	4.57377	4.55238	4.33573	3.94011	3.95798	4.57007213836667	4.90409320973333	5.8701	6.29275387793333	6.15333014503333	4.23751	4.26561443863333	5.49550099483333	4.20214	4.58247	4.09383	4.31856784756667	5.33065
ATRX	6.23629	6.42608	6.38076	6.18794	6.51006	6.36487	6.11243	6.29091	6.13148	6.25633	6.16539	6.43288	6.34207	6.05508	6.21488	6.18955	6.35479	6.3498	6.42198	6.59078	6.72231	6.34225	5.94255	6.09192	6.50511	6.62418	6.4791	6.80871	6.26332
ATXN1	5.0548	5.12659	5.29426	5.32735	5.47237	5.45753	5.20791	5.08413	4.99011	5.36472	5.42036	5.54865	5.53419	5.16883	5.32409	5.29315	5.25016	5.24257	5.07752	5.21193	5.27278	5.19978	5.06346	5.04175	5.44121	5.49563	5.11354	5.25821	5.09713
ATXN10	8.19308	8.39051	8.44114	8.41965	8.5238	8.4062	8.35591	8.30517	8.24368	8.11214	8.16989	8.52066	8.56855	8.44494	8.2814	8.38308	8.48021	8.51366	8.89369	8.41841	8.39158	8.52679	8.35977	8.92568	8.5759	8.35621	8.71757	8.69182	8.86176
ATXN1L	7.1135	7.57326	7.72649	7.91958	7.74556	7.62845	7.63424	7.67432	7.60542	7.58232	7.41165	7.72277	7.87862	7.28969	7.57016	7.65218	7.57774	7.73133	8.08093	7.73433	7.81987	7.69343	6.87058	7.727	7.83808	7.84281	7.70756	8.22691	8.21589
ATXN2	6.42487	6.64174	7.15318	7.02958	6.7971	6.87928	6.60207	6.94252	6.69947	6.8244	7.00734	6.75784	6.98173	6.39351	6.58648	6.33511	7.13035	6.88113	6.80755	6.50572	6.63571	6.63882	7.47932	6.80058	6.80755	6.73174	6.88933	7.01344	7.21297
ATXN2L	5.19728	4.84178	4.90609	4.98411	4.59839	4.67359	5.14211	5.10899	5.01151	5.13826	5.0566	4.90973	5.09404	5.09728	5.22875	4.94079	5.3766	4.89309	4.74759	4.91716	4.59427	5.35578	4.94114	4.41937	4.48805	5.10807	4.41871	4.9507	5.03527
ATXN3	4.34846061948571	4.59959683574286	4.66616437391429	4.40029240952857	4.69173520387143	4.56020486895714	4.28954008541429	4.40287538364286	4.41726020357143	4.31725583795714	4.43805	4.53808212054286	4.40627147517143	4.56047105828571	4.45619	4.58740263204286	4.57773210198571	4.64984406085714	4.70431	4.53763720628571	4.77135589175714	4.29701737258571	4.40409253207143	4.55071765374286	4.76019226545714	4.68539243244286	4.74373183255714	4.60969077861429	4.46731
ATXN3L	3.40666	3.544	3.32098	3.32098	3.28333	3.4426	3.31493	3.40465	3.28962	3.60643	3.2701	3.24967	3.31672	3.39583	3.22986	3.35662	3.21368	3.42301	3.2063	3.5504	3.26394	3.29056	3.6308	3.37679	3.30274	3.15895	3.30558	3.49341	3.28962
ATXN7	5.87881647706667	5.98857	5.76166	5.76928711036667	5.89308	5.99542184806667	5.90584	5.78308186666667	5.73451601966667	5.91970670476667	5.72275510826667	5.81359	5.69106230826667	6.04365	6.56856	6.39343019643333	5.85148743566667	6.04703	5.70672	5.9346	5.96409017863333	5.48712144633333	5.71267	5.61313416443333	6.36306	6.12097120926667	6.13171223013333	5.9836	5.64346007356667
ATXN7L1	4.44314	4.51803	4.60428	4.47915	4.48462	4.53561	4.40011	4.52206	4.64976	4.44346	4.29544	4.54293	4.47301	4.30337	4.48022	4.43157	4.2611	4.44782	4.22395	4.37327	4.33853	4.52378	4.6999	4.37963	4.44993	4.36179	4.49955	4.41852	4.25968
ATXN7L2	3.92036	3.98244	3.95683	4.16433	4.05886	3.99718	4.27578	4.10848	4.34038	4.27465	4.2051	4.25232	4.37904	4.27465	3.76924	3.84345	4.21613	4.2884	4.01245	4.05178	3.96737	4.70726	4.47878	4.20015	4.20015	4.13119	3.71165	4.17919	4.06192
ATXN7L3	7.60594	7.46348	7.79487	7.7519	7.48312	7.29685	7.86622	7.80811	7.64263	7.96149	8.0381	7.51179	7.64034	7.98203	7.78194	7.55513	8.09911	7.5766	7.46552	7.77282	7.53378	7.32104	7.82968	7.51697	6.99074	7.43183	7.46774	7.71962	7.88088
ATXN7L3B	6.84872	6.84123	7.02382	7.11499	6.98989	6.92425	6.84335	7.18011	6.91228	6.89969	6.76493	7.04629	7.12393	6.69333	6.97008	6.77965	6.91218	6.94205	6.88449	7.10116	6.93739	7.04878	6.92134	7.09713	6.71025	6.82882	7.27451	7.16224	7.23252
ATXN8OS	5.10976	5.10952	4.96643	4.82712	4.94713	4.87556	5.05	4.78201	5.1237	5.21457	5.14456	4.88327	4.69085	5.18274	4.68807	4.66247	4.89568	5.26057	4.97947	5.03022	4.90196	4.80926	5.37626	4.96447	5.02505	4.84094	4.83223	5.01465	4.90439
AUH	6.73943	7.22217	7.12226	7.07261	7.43115	7.59636	6.82859	7.23939	7.21471	6.64474	6.68067	7.02017	7.11527	7.05919	6.95076	6.78896	6.92241	7.26988	6.96017	6.66411	6.97191	6.31678	6.1538	7.38193	7.43884	7.34917	6.95412	7.36208	6.43625
AUNIP	4.6127	4.48903	4.34093	4.55014	4.22032	4.28146	4.67784	4.25019	4.51617	4.51381	4.56153	4.3513	4.24029	4.56825	4.55975	4.25237	4.37708	4.64109	4.21806	4.25259	4.24353	4.40648	4.44702	4.34041	4.68419	4.44778	4.19772	4.29328	4.26859
AUP1	8.04336	7.94212	8.0703	8.23416	7.9468	8.08455	8.06519	8.17577	7.99379	8.26841	8.02879	7.89242	8.00972	7.96	8.39175	8.33524	8.32259	8.05818	8.02753	7.77878	7.72041	7.89925	8.28132	7.72609	7.74554	7.69154	8.01921	7.72319	7.93359
AURKA	3.90055080506667	3.94966540576667	4.20604	4.23446779576667	3.97456846496667	3.94975009306667	3.93025054363333	3.88367246156667	3.80737174256667	4.0511	4.14623	3.90537	4.01903593723333	3.97554	3.94557590216667	3.93759	3.67057500136667	3.73711024796667	3.60837003623333	3.74190421896667	3.72621631106667	3.90383376776667	3.74779334866667	3.65346571716667	3.84451453806667	3.61273604056667	3.85583	3.94393	3.78625723376667
AURKAIP1	6.72981	6.52709	6.49284	6.89136	6.65261	6.65736	7.09498	6.77464	6.645	6.88316	6.75843	6.62917	6.91393	6.87015	6.97964	6.96161	6.89128	6.75429	6.80184	6.59462	6.62462	7.21726	6.84702	6.61871	6.49568	6.57914	6.60652	6.74538	7.1161
AURKB	4.25906	4.0723	4.21545	4.32119	3.94078	4.09994	4.7636	4.18376	4.17615	4.52653	4.36707	4.06068	4.2554	4.07011	4.14711	4.25303	4.26983	4.07375	3.80889	4.0767	4.07802	4.31494	4.36311	4.00938	4.01451	4.02352	3.9345	3.94158	4.10864
AURKC	5.0185	4.62156	4.74152	4.9567	4.87917	4.58909	4.68538	4.43326	5.09435	4.79491	4.76451	4.57651	4.48951	4.95741	4.56226	4.74152	4.50876	4.64767	4.38358	5.04219	4.77571	5.07751	5.25288	4.74619	4.59991	4.35424	4.87038	4.52342	4.72202
AUTS2	6.19259549753333	6.07929240606667	5.66263179703333	5.96951	5.95093354713333	6.02039352433333	6.37782060183333	6.01202492593333	5.85123894756667	6.15467	5.94718602866667	5.99665	6.11501573636667	5.80859298376667	6.10718	6.26324229143333	6.06544368716667	5.91054	5.89842	6.00155484696667	5.96081858586667	6.05071211266667	5.68034780786667	5.54005	5.83004237036667	5.91528954373333	5.75180131686667	6.18089631866667	6.0483
AVEN	7.11419	7.11311	7.3358	7.37036	7.31361	7.28454	6.84544	7.5842	7.31594	7.96232	7.97518	7.49115	7.48726	7.58585	7.1085	7.30713	8.04616	7.92803	7.45671	7.66618	7.70415	7.39409	7.29367	7.44168	7.00852	7.37925	7.23579	7.21607	7.46631
AVIL	4.78953263543333	4.73460843753333	4.81564130986667	4.96106	4.9028	5.00358354336667	4.82802766383333	4.89784	4.86615	5.04588165246667	4.88781442796667	4.97581474553333	5.00353900076667	5.14226002026667	5.12864	4.80085803626667	5.22971871396667	4.89310172016667	4.78555842983333	4.58014097346667	4.62791	5.01585101166667	4.77216015943333	4.66322889746667	4.63315793343333	5.06002721593333	4.68572	4.79116	4.78999590513333
AVL9	4.56214498563333	4.50033567921667	4.64307	4.54109465188333	4.58706571271667	4.61324	4.61254500516667	4.60179382718333	4.64695732333333	4.5032	4.56461828201667	4.63816214453333	4.67147653351667	4.62848	4.76071	4.72296	4.59121	4.64939012136667	4.54155924118333	4.35819	4.40764758633333	4.54460070183333	4.62608	4.50031429811667	4.58162428793333	4.72080531058333	4.45704313128333	4.65809	4.64036872018333
AVP	5.70067	5.44029	5.31773	5.61999	5.28095	5.54018	5.63291	5.57537	5.61762	5.75118	5.46973	5.46002	5.82826	5.84128	5.79942	5.48399	5.81759	5.58785	5.4556	5.49952	5.35461	6.13838	5.51201	5.24	5.35461	5.88962	5.30818	5.73714	5.69784
AVPI1	8.5604	8.393	7.29184	7.6672	7.24975	7.51803	7.77197	7.76844	7.79398	7.18579	7.11946	7.58098	7.82039	7.57585	7.95309	7.92067	7.50597	7.62426	6.92993	7.54606	7.53799	7.42897	7.68757	8.32369	7.10262	7.19288	7.91834	7.47773	7.06489
AVPR1A	4.7064	4.85102	4.83152	4.40289	4.45208	4.33387	4.25051	4.18693	4.31406	4.34124	4.51209	4.23585	4.12183	4.13481	3.90077	4.08136	4.15677	4.1663	4.27309	4.80579	4.89559	4.04747	3.94306	4.24786	4.39399	4.22369	4.51846	5.33615	4.11875
AVPR1B	6.3717	6.04612	6.2284	6.27528	6.3717	6.54643	6.32258	6.43538	6.46723	6.51472	6.86404	6.18753	6.19216	6.54032	6.26712	6.01192	6.74176	6.31849	5.94505	6.2602	6.34058	6.7241	7.01837	6.02036	6.63913	6.10632	5.94203	6.48383	5.95207
AVPR2	5.08899	4.82934	4.92171	5.12804	4.6514	4.75863	5.25712	4.97995	4.76981	5.00014	5.03792	4.78018	5.13318	4.72662	5.1318	4.8693	5.1703	4.83188	4.45331	4.78379	4.68063	5.53883	4.98168	4.67712	4.58264	4.72883	4.72832	4.76576	4.84851
AWAT1	5.46907	5.47011	5.39163	5.46344	5.40049	5.32325	5.44336	5.2019	5.62357	5.70022	5.6343	5.36431	5.05569	5.26676	5.32067	5.17222	5.36118	5.38085	5.40259	5.69146	5.34201	5.63031	5.73506	5.43889	5.43752	5.47519	5.26338	5.39163	5.29568
AX746627	3.35036	3.4647	3.44423	3.44505	3.65349	3.39044	3.68832	3.60896	3.49286	3.6922	3.63116	3.52856	3.68285	3.60354	3.63777	3.53027	3.78809	3.35534	3.5917	3.40162	3.46275	3.53027	3.72701	3.4844	3.4654	3.92446	3.56427	3.82057	3.56024
AX746699	3.36923	3.29536	3.1784	3.52468	3.1337	3.19748	3.34141	3.33114	3.36923	3.40901	3.26276	3.24144	3.39862	3.61876	3.31163	3.60038	3.4881	3.36801	3.38706	3.47861	3.38846	3.36923	3.57405	3.30478	3.28618	3.452	3.36923	3.34425	3.75012
AX746710	3.17686	2.93514	2.86812	3.07306	2.83655	2.83662	3.29152	2.92836	3.11368	2.87532	3.17355	2.92499	2.94545	3.29185	3.02674	3.06633	3.00608	3.0757	3.0112	2.94442	2.97995	3.05571	3.18108	2.9789	2.98286	3.02674	3.02549	3.09177	2.98569
AX746823	4.57558	4.93108	4.45132	4.20901	4.85032	4.60694	4.24986	4.32839	4.2866	4.17913	4.46679	4.413	4.35583	4.33125	4.62077	4.95159	4.22959	4.45345	4.18866	4.43614	4.43469	3.90298	4.33847	4.09573	4.25925	4.41915	4.78277	3.93152	4.24675
AX746830	3.12767	3.21148	3.00726	3.02349	3.09617	3.18265	3.10428	3.20453	3.09828	3.11297	3.09353	3.01037	3.16279	3.59663	3.09361	3.20985	3.05245	3.13151	3.2599	3.04547	3.15798	3.13151	3.37705	3.27872	3.11044	3.16606	2.87407	3.24016	3.12242
AX746968	5.20482	4.83939	4.77679	4.84541	4.45352	4.76713	5.63523	4.76259	4.99797	5.21064	4.85183	4.77805	5.13423	5.24906	4.98672	4.57619	4.81388	5.03903	4.70646	4.9477	4.84025	5.71217	5.35725	4.76541	4.83769	4.96797	4.72289	4.80981	5.09708
AX747031	4.3918	4.43864	4.16425	4.22581	3.94427	4.17447	4.31241	3.91729	4.10996	4.32975	4.18607	4.10675	4.08564	4.46949	4.25611	4.16302	4.16143	4.18134	3.99273	4.18633	4.07358	3.94155	4.46019	4.1211	4.30022	4.13751	4.14153	4.22955	4.05582
AX747064	3.69111	3.74274	3.89185	3.5365	3.56433	3.85538	4.16662	3.69237	3.74274	4.07826	3.69102	3.70992	3.80036	3.75454	3.57644	3.80901	3.81961	3.68953	3.86129	3.98346	3.58366	3.97424	3.96852	3.71037	3.77062	3.55808	3.53023	3.74274	3.79629
AX747191	3.74376	3.63119	3.39147	3.54528	3.50883	3.42575	3.52963	3.42984	3.54715	3.59065	3.63404	3.5826	3.51392	3.56816	3.59707	3.59262	3.63559	3.54715	3.47817	3.38403	3.48887	3.81866	3.48077	3.54715	3.55745	3.56576	3.47867	3.42854	3.56918
AX747250	3.60992	3.87615	3.64555	3.67134	3.43169	3.71428	3.5684	3.7574	4.02142	3.86495	3.76267	3.58196	3.44438	3.77073	3.61155	3.43936	3.63082	3.62317	3.54826	3.596	3.544	3.7279	4.06154	3.68505	3.50574	3.64555	3.69941	3.47757	3.75777
AX747261	3.88193	3.80875	3.83512	3.86373	3.81851	3.83946	3.862	3.84989	4.07816	3.97463	3.90669	3.79276	3.92663	3.92585	3.81467	3.84001	3.9236	3.84887	3.83043	3.89954	3.82453	4.44133	3.9778	3.85852	3.86388	3.95518	3.86294	3.71383	3.87722
AX747405	3.22007	3.68751	3.23254	3.44688	3.33455	3.32331	3.44985	3.43209	3.52637	3.39046	3.4413	3.27561	3.40499	3.75732	3.21928	3.34763	3.45025	3.33813	3.29545	3.4979	3.41347	3.40499	3.71449	3.27353	3.52261	3.14783	3.59356	3.27346	3.19406
AX747444	4.34726	3.99665	4.02123	3.82194	3.91232	4.2166	4.08671	3.89764	4.24949	4.2223	4.03534	3.94506	3.71962	4.28437	3.85811	3.76759	3.879	4.18844	3.82987	3.84975	4.09014	3.93752	4.18911	3.80326	3.98058	3.98058	3.90391	3.76187	3.88099
AX747507	3.67256	3.58353	3.5391	3.70582	3.52892	3.61156	3.51728	3.54321	3.46244	3.51958	3.73767	3.60711	3.61316	3.55461	3.64088	3.802	3.57762	3.69072	3.5969	3.64872	3.75318	3.45736	3.25938	3.46136	3.9684	4.19421	3.25573	3.58353	3.27665
AX747630	3.4005	3.44618	3.40849	3.34891	3.60271	3.43207	3.53703	3.26806	3.59597	3.63437	3.56173	3.33663	3.50199	3.45376	3.50223	3.31613	3.72667	3.43603	3.40289	3.45376	3.31657	3.60879	3.57185	3.47311	3.42095	3.53497	3.32737	3.42906	3.30481
AX747652	4.08978	4.15741	3.95758	4.26927	4.12384	4.23911	4.04786	4.02805	4.0673	4.04658	4.29121	4.3568	4.16564	4.6974	4.13527	4.25311	4.2616	4.35207	4.13527	4.15217	3.9363	4.04381	4.02388	3.97145	4.4801	4.51608	4.1353	4.01219	3.88643
AX747730	3.78704	3.66579	3.65818	3.77176	3.72095	3.55951	3.74628	3.73815	3.77116	3.95757	3.82009	3.75735	3.62722	3.89466	3.61581	3.93496	3.61037	3.73815	3.52519	3.8224	3.63564	3.74508	3.95013	3.71464	3.64029	3.64723	3.52409	3.83097	3.76454
AX747826	4.44152	4.27063	4.3393	4.36173	4.26688	4.31652	4.81589	4.53689	4.30443	4.45606	4.27718	4.45041	4.61552	4.74437	4.6883	4.59	4.53337	4.39904	4.2443	4.16269	4.35911	5.03998	4.55939	4.33452	4.43428	4.37619	4.42348	4.42346	4.27762
AX748157	5.06989	5.06702	5.45676	4.74506	4.95945	5.03687	5.42484	5.31952	5.1547	5.47603	5.04002	5.2361	5.21707	5.20988	5.28962	4.89823	5.23131	5.26626	4.90262	5.35674	5.17861	5.47133	5.53389	5.27936	4.95675	5.07428	5.15259	5.2265	5.04644
AX748267	4.25576	3.98535	3.98579	4.00635	3.89783	4.0034	4.53962	4.09096	4.22517	4.4902	4.00061	3.99392	4.23314	4.78477	4.15631	4.73244	4.2616	4.16021	3.71564	4.14107	3.99927	4.49797	4.35287	3.96631	4.06576	4.11035	3.79277	3.95868	4.20082
AX748273	3.66131	3.72983	4.22365	3.89829	3.75654	3.72418	3.57932	3.5814	3.53437	3.55798	3.46446	3.63351	3.67051	3.67051	3.51225	3.85451	3.51103	3.52602	3.51881	3.57344	3.69501	3.47288	3.60771	3.72672	3.53161	3.55088	4.07328	3.62355	3.72963
AX748292	3.99927	4.1278	3.91048	3.8901	3.79222	4.04697	3.92567	4.12212	4.06393	4.03338	3.9978	4.19575	3.78672	4.00498	3.83135	3.73316	3.9816	4.06903	3.88194	4.11865	3.99927	4.16525	4.07971	4.03358	4.14014	3.99626	3.99927	3.75429	4.09716
AX748339	4.26878	4.3338	4.63554	4.23465	4.22522	4.22517	4.18194	4.24509	4.22517	4.31609	4.41012	4.15445	4.35429	3.90625	4.34211	4.58037	4.12915	4.13409	4.07971	4.23359	4.0803	4.14917	4.22517	4.12341	4.22517	4.0388	4.00568	3.90237	3.90042
AXDND1	3.12435	3.1387	3.09157	3.11969	3.07466	3.05087	3.2839	3.07831	3.14526	3.08571	3.14963	3.14929	3.10175	3.28426	3.07947	3.11527	3.14685	3.13321	2.99191	3.15931	3.16445	3.21317	3.24396	3.09498	3.12776	3.30819	3.01264	3.21783	3.03016
AXIN1	6.73574	6.63809	6.6261	6.56848	6.42948	6.37458	6.69565	6.62592	7.06845	6.59392	6.73574	6.21711	6.1875	6.75529	6.38736	6.53521	6.37179	6.58914	6.45142	6.74359	6.56848	6.1066	6.81362	6.49972	6.67731	6.6332	6.22277	6.54587	6.57258
AXIN2	5.09717	4.90821	5.09077	4.91256	4.88293	4.84281	4.91058	5.36894	5.33581	5.02485	4.97265	4.9091	4.85899	4.98549	4.6445	4.7378	4.97432	5.24022	5.11077	5.09078	4.98617	5.14774	5.04458	4.91948	5.21677	5.01891	4.73068	5.11326	5.14302
AXL	8.0512	8.19592	8.09912	8.30851	7.71615	7.97646	8.46938	8.52785	8.4721	8.40501	8.33312	8.1059	7.99608	7.96665	7.72245	7.82708	8.38543	8.33272	8.16127	8.34227	8.22545	8.50728	8.37877	8.26468	8.47869	8.08736	8.23061	8.85114	8.32569
AY927499	3.51718	3.64459	3.40198	3.49288	3.39405	3.53869	3.60139	3.47235	3.61581	3.64114	3.5333	3.52929	3.68498	3.87736	3.65805	3.40848	3.68176	3.73566	3.64145	3.57624	3.68751	4.53277	3.72819	3.51613	3.67694	3.64599	3.4946	3.7448	3.84478
AY940074	4.49228	4.39369	4.36905	4.78069	4.6769	4.42842	5.33249	4.76696	4.69839	5.02898	5.06641	4.70146	4.72927	4.99439	5.32673	5.41104	5.23181	4.83582	4.65925	4.30501	4.32252	4.63972	4.61671	4.14759	4.74965	5.30208	4.46796	4.64963	4.79281
AZGP1	3.72109	3.76283	3.82236	3.70933	3.70988	3.65476	3.86659	3.96473	3.78607	3.78319	3.74716	3.69954	3.64927	3.71419	3.76695	4.37716	4.02159	3.72419	3.77785	3.52365	3.60669	4.12356	3.76695	3.74155	3.8571	3.56813	6.15521	3.73953	3.80826
AZGP1P1	3.81151	3.81805	3.67723	3.73477	3.64483	3.68275	3.83742	3.63848	3.8639	3.76439	3.9884	3.64515	3.6104	3.93808	3.4961	3.5571	3.72632	3.85947	3.653	3.87237	3.69218	4.02403	3.93082	3.76286	4.09374	4.05367	3.46569	4.02134	3.62507
AZI2	5.35299	5.76041	5.56066	5.43844426806667	5.83457843286667	5.86109	5.11669335188333	5.65314901501667	5.70064729503333	5.16059126626667	5.31219	5.51779753296667	5.48703	5.40013	5.42773426531667	5.60179968323333	5.25783	5.5645	5.88974499378333	5.54707661048333	5.80223	5.14420761558333	4.91601433821667	5.88654341108333	5.75041	5.55847	5.60126207818333	5.60889638551667	5.32828
AZIN1	8.57291	8.70619	8.59912	8.64577	8.74205	8.646	8.39583	8.46311	8.3302	8.26812	8.31345	8.76353	8.65605	8.42518	8.32273	8.65184	8.90412	8.92059	8.89816	8.77539	8.94759	8.40615	7.91826	9.47388	8.55312	8.5375	9.12429	8.5601	8.64492
[truncated: 20,179 more rows]

## Sheet: ROC_data
																																			Sample_ID	True_label	IL1B	NOS3	IL6	PTK2
[truncated: 43 more rows]

## Sheet: Immune_infiltration
Gene symbol	B cells naive	B cells memory	Plasma cells	T cells CD8	T cells CD4 naive	T cells CD4 memory resting	T cells CD4 memory activated	T cells follicular helper	T cells regulatory (Tregs)	T cells gamma delta	NK cells resting	NK cells activated	Monocytes	Macrophages M0	Macrophages M1	Macrophages M2	Dendritic cells resting	Dendritic cells activated	Mast cells resting	Mast cells activated	Eosinophils	Neutrophils
[truncated: 547 more rows]

[truncated: 3 more sheets: Machine_learning_results, Docking_energy, Disease group and normal group ]
